# Supplementary material for: Genotype–environment interactions determine microbiota plasticity in the sea anemone Nematostella vectensis
Source: PLoS Biol. 2023 Jan 23;21(1):e3001726. doi: 10.1371/journal.pbio.3001726 (PMC9894556; doi:10.1371/journal.pbio.3001726)
Supplement: S3 Table — The (+) present in all the replicates of the indicated temperature and in none of the other temperatures, (-) absent in at least 1 replicate of the indicated temperature or present in at least 1 replicate of any other temperature. (XLSX) [file pbio.3001726.s003.xlsx]

## Sheet: Table S3
S3 Table. Temperature-unique ASVs. (+) present in all the replicates of the indicated temperature and in none of the other temperatures, (-) absent in at least one replicate of the indicated temperature or present in at least one replicate of any other temperature.
Taxonomy/Temperature	15°C	20°C	25°C
dBacteria.pProteobacteria.cGammaproteobacteria.oVibrionales.fVibrionaceae.gVibrio08b0c16d9d1e4fae1f0aaa0d36a24a7a	+	-	-
dBacteria.pProteobacteria.cGammaproteobacteria.oVibrionales.fVibrionaceae.gVibrio1eb24a1848670663d96f42b92b39ae18	-	+	-
dBacteria.pProteobacteria.cGammaproteobacteria.oOceanospirillales.fNitrincolaceae2cfe691eb57d3b6ea90012de8a2189f4	-	-	+
dBacteria.pCampilobacterota.cCampylobacteria.oCampylobacterales.fArcobacteraceae32cbb1a89f2fbac43d7fd6e044241fe2	+	-	-
dBacteria.pProteobacteria.cGammaproteobacteria.oAlteromonadales.fColwelliaceae.gColwellia.sunculturedbacterium36abbf79d44a458fdf0adc0f65cfd2eb	-	-	+
dBacteria.pProteobacteria.cAlphaproteobacteria.oCaulobacterales.fHyphomonadaceae3c5a6500acb7e8ef282a1c600c43b95d	-	-	+
dBacteria.pBacteroidota.cBacteroidia.oFlavobacteriales.fCrocinitomicaceae.gFluviicola.sunculturedbacterium418e65e6f83d4646e9c522f7a48a8e04	+	-	-
dBacteria.pBacteroidota.cBacteroidia.oFlavobacteriales.fFlavobacteriaceae.gMariniflexile5a5ca29fec02a211e356ce052d6caa1d	-	+	-
dBacteria.pProteobacteria.cGammaproteobacteria.oVibrionales.fVibrionaceae.gVibrio.sListonellaanguillarum61e0ad2fa77ba5dd39439c81f41d6a01	+	-	-
dBacteria.pProteobacteria.cGammaproteobacteria.oAlteromonadales.fMoritellaceae.gMoritella64f72d2ca2f5f8850258e2fed8482461	+	-	-
dBacteria.pProteobacteria.cAlphaproteobacteria.oRhodobacterales.fRhodobacteraceae85997f69ec530040b9d95250a5e64e0d	-	-	+
dBacteria.pBacteroidota.cBacteroidia.oFlavobacteriales.fCryomorphaceae.guncultured.sunculturedbacteriuma50f65e9fc3da7a8dc0461600e6f6780	-	-	+
dBacteria.pProteobacteria.cAlphaproteobacteria.oRhodospirillales.fTerasakiellaceae.guncultured.sunculturedbacteriumaeb2b6d7f95b0a374d07c30796523389	-	-	+
dBacteria.pProteobacteria.cGammaproteobacteria.oVibrionales.fVibrionaceae.gVibrioba273e7463da4cf9b7891dd962873403	-	-	+
dBacteria.pProteobacteria.cGammaproteobacteria.oVibrionales.fVibrionaceae.gVibrio.sListonellaanguillarumcd1f941bd1ab021f58284034eec738a9	+	-	-
dBacteria.pProteobacteria.cAlphaproteobacteria.oParvibaculales.fParvibaculaceae.gMf105b01.sunculturedbacteriumd949c9e07a9f77792cc422db29a47a52	-	-	+
dBacteria.pProteobacteria.cGammaproteobacteria.oPseudomonadales.fPseudomonadaceae.gPseudomonas.sPseudomonashussainiidab807ae2c032e5166243e10ab9c5ead	-	-	+
dBacteria.pProteobacteria.cGammaproteobacteria.oVibrionales.fVibrionaceae.gVibrio.sunculturedbacteriumf21f86227e2dce4878b55c1ca086f447	-	+	-
	6	3	9
