# Supplementary material for: Genotype–environment interactions determine microbiota plasticity in the sea anemone Nematostella vectensis
Source: PLoS Biol. 2023 Jan 23;21(1):e3001726. doi: 10.1371/journal.pbio.3001726 (PMC9894556; doi:10.1371/journal.pbio.3001726)
Supplement: S4 Table — The (+) present in all the replicates of the indicated genotype and in none of the other genotypes, (-) absent in at least 1 replicate of the indicated genotype or present in at least 1 replicate of any other genotype. (XLSX) [file pbio.3001726.s004.xlsx]

## Sheet: Table S4
S4 Table. Genotype-unique ASVs. (+) present in all the replicates of the indicated genotype and in none of the other genotypes, (-) absent in at least one replicate of the indicated genotype or present in at least one replicate of any other genotype.
Taxonomy/Genotype	NS1	NS3	ME3	ME4	NH1	NH3	MA1	MA3	MD2	MD6	NC1	NC3
dBacteria.pFirmicutes.cBacilli.oEntomoplasmatales.fSpiroplasmataceae.gSpiroplasma662855fc5badc89603a85846a19bc267	-	-	+	+	-	-	-	-	-	-	-	-
dBacteria.pProteobacteria.cAlphaproteobacteria.oRhodobacterales.fRhodobacteraceae0937b313ddc15716c2718100d9a3aed1	-	-	-	-	-	-	-	+	-	-	-	-
dBacteria.pProteobacteria.cGammaproteobacteria.oPseudomonadales.fPseudomonadaceae.gPseudomonas.sPseudomonassp.0a24209939c87de1c64c418d08960827	-	-	-	-	-	+	-	-	-	-	-	-
dBacteria.pProteobacteria.cGammaproteobacteria.oLegionellales.fLegionellaceae.gLegionella0f4bb9a87e9807bc2b0d447dd8b84d93	-	-	-	-	-	-	-	+	-	-	-	-
dBacteria.pProteobacteria.cAlphaproteobacteria.oRhodobacterales.fRhodobacteraceae13e55812a8ae8cfc0c9c6aea1807d0bc	-	-	-	-	-	-	-	+	-	-	-	-
dBacteria.pProteobacteria.cGammaproteobacteria.oAlteromonadales.fColwelliaceae.gThalassotalea13e79851a62e8402ca9e4b73b40d95c8	-	-	-	-	-	-	-	+	-	-	-	-
dBacteria.pProteobacteria.cGammaproteobacteria.oAlteromonadales.fAlteromonadaceae.gAlteromonas211e7533236375466246f9164b36473e	-	-	-	-	-	-	-	-	-	-	-	+
dBacteria.pProteobacteria.cAlphaproteobacteria.oRhodobacterales.fRhodobacteraceae26f210e5419a1db18c025fee4fe8d1bf	-	-	-	-	-	-	-	+	-	-	-	-
dBacteria.pProteobacteria.cGammaproteobacteria.oVibrionales.fVibrionaceae.gVibrio3a07d5b7fc473c9e076f976856f3c39f	-	-	-	-	-	-	-	-	+	-	-	-
dBacteria.pBacteroidota.cBacteroidia.oFlavobacteriales.fCrocinitomicaceae.gFluviicola.sunculturedbacterium418e65e6f83d4646e9c522f7a48a8e04	+	-	-	-	-	-	-	-	-	-	-	-
dBacteria.pActinobacteriota.cActinobacteria.oCorynebacteriales.fMycobacteriaceae.gMycobacterium4e1a336fb2a3b59d8941ab8ab9e73275	-	-	-	-	-	-	-	-	-	+	-	-
dBacteria.pProteobacteria.cAlphaproteobacteria.oRhizobiales.fRhizobiaceae.gCohaesibacter.sunculturedbacterium59b6b2d0b7a82308a1bcabff7efef894	-	-	-	-	-	-	-	-	+	-	-	-
dBacteria.pCyanobacteria.cVampirivibrionia.oObscuribacterales.fObscuribacteraceae.gObscuribacteraceae.sunculturedbacterium5b8326f36bd7f5e6169c3c1407d92c8b	-	-	-	-	-	-	-	-	-	+	-	-
dBacteria.pProteobacteria.cGammaproteobacteria.oBurkholderiales.fNitrosomonadaceae.gNitrosomonas61a220557de2d8034642d295002a5dda	-	-	-	-	-	-	-	-	+	-	-	-
dBacteria.pProteobacteria.cGammaproteobacteria.oAlteromonadales.fMoritellaceae.gMoritella64f72d2ca2f5f8850258e2fed8482461	-	-	-	-	-	-	-	+	-	-	-	-
dBacteria.pProteobacteria.cAlphaproteobacteria.oKordiimonadales.funcultured.guncultured.sunculturedbacterium6c9fbb93e0ed1a4ab78e22835c4b098e	-	-	-	-	-	+	-	-	-	-	-	-
dBacteria.pProteobacteria.cGammaproteobacteria.oAlteromonadales.fMoritellaceae.gMoritella7797613d07bfb102f5d5e2d98b663ecb	-	-	-	-	-	-	-	+	-	-	-	-
dBacteria.pProteobacteria.cGammaproteobacteria.oPseudomonadales.fPseudomonadaceae.gPseudomonas803b585b7a26fa14f86762d524566b53	-	-	-	-	-	-	-	+	-	-	-	-
dBacteria.pProteobacteria.cAlphaproteobacteria.oRhodobacterales.fRhodobacteraceae.gRoseovarius8171be13444d01e34ba1c4ed6ad6d300	-	-	-	-	-	-	-	-	+	-	-	-
dBacteria.pProteobacteria.cGammaproteobacteria.oBurkholderiales.fComamonadaceae.gRS62marinegroup81dfbcf4d44e6fefa3153a4cf0f0b599	+	-	-	-	-	-	-	-	-	-	-	-
dBacteria.pFirmicutes.cBacilli.oEntomoplasmatales.fSpiroplasmataceae.gSpiroplasma9a058d3f6b32f6a4b22034e49679177f	-	-	-	-	-	-	-	-	-	+	-	-
dBacteria.pProteobacteria.cAlphaproteobacteria.oRhodobacterales.fRhodobacteraceaea10878ab3d5a1b375b93db9b8b0bd5c8	-	-	-	-	-	-	-	+	-	-	-	-
dBacteria.pProteobacteria.cGammaproteobacteria.oBurkholderiales.fComamonadaceae.gRS62marinegroupa25c460a2db132d0eb4b4084f9dba3ec	-	-	-	-	-	-	-	-	-	-	+	-
dBacteria.pProteobacteria.cGammaproteobacteria.oVibrionales.fVibrionaceae.gVibrio.sunculturedbacteriuma5f9bff8fb06b5b1fc1b50874462e788	-	-	-	-	-	-	+	-	-	-	-	-
dBacteria.pBacteroidota.cBacteroidia.oFlavobacteriales.fFlavobacteriaceae.gArenibactera86a9bea14e883832981ef97683857d7	-	-	-	-	-	-	-	-	+	-	-	-
dBacteria.pProteobacteria.cGammaproteobacteria.oVibrionales.fVibrionaceae.gVibrioba273e7463da4cf9b7891dd962873403	-	-	-	-	-	-	-	-	+	-	-	-
dBacteria.pBacteroidota.cBacteroidia.oChitinophagales.fSaprospiraceae.gLewinellac4a7bcd9e43cba88c2fbfc0477082b05	-	-	-	-	+	-	-	-	-	-	-	-
dBacteria.pProteobacteria.cGammaproteobacteria.oAlteromonadales.fAlteromonadaceae.gAlteromonas.sunculturedAlteromonasc55825019fecb272776225aee3d93a16	-	-	-	+	-	-	-	-	-	-	-	-
dBacteria.pProteobacteria.cGammaproteobacteria.oAlteromonadales.fShewanellaceae.gShewanella.sShewanellasp.ca2276378fb802d20df33393895f2953	-	-	-	-	-	-	-	+	-	-	-	-
Unassignedcfea9fe369d635397c91a6276a9a6e31	-	-	-	-	-	-	-	+	-	-	-	-
dBacteria.pProteobacteria.cGammaproteobacteria.oAlteromonadales.fShewanellaceae.gShewanella.sShewanellacolwellianad001e0ec77536b99b4dc7f84fe0d25b0	-	-	-	-	-	-	-	+	-	-	-	-
dBacteria.pProteobacteria.cAlphaproteobacteria.oSneathiellales.fSneathiellaceae.gSneathiella.sunculturedbacteriume557c059458161533fd569fec8c711b1	-	-	-	-	-	-	-	-	+	-	-	-
dBacteria.pBdellovibrionota.cBdellovibrionia.oBacteriovoracales.fBacteriovoracaceae.gPeredibacter.sunculturedbacteriume7227068d4be883330750671c96a339f	-	-	-	+	-	-	-	-	-	-	-	-
	2	0	1	3	1	2	1	12	7	3	1	1
