# Supplementary material for: Genotype–environment interactions determine microbiota plasticity in the sea anemone Nematostella vectensis
Source: PLoS Biol. 2023 Jan 23;21(1):e3001726. doi: 10.1371/journal.pbio.3001726 (PMC9894556; doi:10.1371/journal.pbio.3001726)
Supplement: S1 Data — (XLSX) [file pbio.3001726.s011.xlsx]

## Sheet: Fig.1A & Fig.S1
Sample ID	PC1	PC2	PC3	PC4	PC5	PC6	PC7	PC8	PC9	PC10	PC11	PC12	PC13	PC14	PC15	PC16	PC17	PC18	PC19	PC20	PC21	PC22	PC23	PC24	PC25	PC26	PC27	PC28	PC29	PC30	PC31	PC32	PC33	PC34	PC35	PC36	PC37	PC38	PC39	PC40	PC41	PC42	PC43	PC44	PC45	PC46	PC47	PC48	PC49
G12419	-0.042758	-0.175414	-0.00219197	-0.134353	-0.0261883	-0.0715544	0.0323012	0.0921158	0.0285359	0.0592871	0.249352	0.00697998	-0.0731316	0.0678964	-0.127136	-0.122806	0.14244	-0.075707	-0.106682	-0.0190574	0.219231	-0.00857113	-0.00196795	0.0968286	-0.0175397	0.0788501	-0.0870134	0.0878256	0.0128069	0.125029	-0.0280267	-0.013616	-0.140893	0.232591	-0.0130208	0.0652044	0.10155	0.0862947	0.0680349	-0.0368018	0.0366486	-0.0494645	0.0174671	0.0258344	-0.0895023	-0.0648373	0.00995599	0.0176795	0.0405554
G12420	-0.158826	-0.059122	0.0267529	-0.233187	-0.141063	-0.0904534	-0.0458724	-0.070528	-0.0428708	0.0235757	0.0694484	-0.0056953	-0.056359	0.00264058	-0.115997	-0.0245727	0.147374	-0.00731545	-0.0675684	0.134126	0.144033	-0.0957806	0.221869	-0.106649	-0.134872	-0.254232	-0.0440403	0.0526112	0.0998542	-0.124448	0.0474961	0.0012201	0.0635558	-0.104453	-0.0629467	-0.0213401	-0.0597277	0.014729	0.0751079	0.0231496	-0.0749782	0.109511	-0.0499312	0.0157514	0.0133296	0.0822815	0.0303071	-0.0198681	-0.0526103
G12421	-0.221009	-0.0275379	0.00549711	-0.22992	-0.18805	-0.050695	-0.0354509	-0.182176	-0.0890677	0.0147608	-0.0518174	-0.0130663	0.0335043	-0.0746188	0.085441	0.0599349	-0.0226285	-0.0597768	-0.0583307	-0.0131475	0.0200692	-0.0114781	-0.074547	-0.0203664	-0.0350751	-0.0287746	-0.0332092	-0.0925386	-0.145024	-0.0404282	0.0997678	0.065147	-0.116737	-0.0374403	0.00270649	0.0520924	0.027965	-0.0075538	-0.0375035	0.020645	0.101999	0.03429	0.0273438	0.0365613	-0.14335	-0.0729141	0.00576483	0.247173	-0.0555529
G12422	-0.0887899	-0.111765	-0.00380377	-0.19184	-0.0974676	-0.0949575	-0.025967	0.0149799	0.026047	0.00519156	0.00833206	0.0197129	-0.0880581	0.177548	-0.0640725	-0.0586222	-0.122755	0.157212	0.147805	0.0289042	-0.284811	0.0774643	0.0933408	-0.0723475	-0.129421	0.00810965	0.128775	-0.0826655	-0.0208458	0.0876212	0.14489	0.0591581	0.00736879	0.0848524	-0.0468847	0.127244	0.0319661	0.120023	-0.00949074	-0.0150162	0.00746127	0.0990054	-0.00837958	0.0155052	-0.0150619	-0.00867365	-0.048092	0.0475577	0.0283127
G12423	-0.088773	-0.139256	-0.0148116	-0.189339	-0.0612305	-0.131562	-0.000355996	0.112896	0.0826179	-0.0138906	0.0912071	0.00170374	-0.0754837	0.124852	-0.0398432	-0.158333	0.00980435	0.169744	0.0177489	-0.203783	-0.0658196	-0.0958023	-0.112615	-0.0840496	-0.120909	-0.0109843	-0.0885862	0.00608208	0.100059	0.0187656	0.00249247	-0.0301676	-0.00761163	-0.106329	-0.0599468	-0.0638813	0.0212679	-0.0863431	-0.0545307	0.000130325	0.0205909	-0.119267	0.0168977	-0.0331074	0.0160813	-0.0165509	0.0529194	-0.022425	-0.0797898
G12424	-0.230541	-0.0183721	0.00578887	-0.216911	-0.183476	-0.0833974	-0.0612099	-0.193965	-0.076492	0.0191643	-0.0606798	0.0118677	0.114175	-0.0632523	0.066293	0.0185909	0.00185146	-0.0616935	0.00289759	-0.120453	0.0556991	-0.0180332	0.00582206	0.00389637	0.00287686	-0.0116389	-0.0350002	0.000927585	0.0878274	-0.0572057	0.000357799	-0.109165	0.0140353	-0.013938	0.0135939	0.0123927	0.0252986	0.0508025	0.00106109	-0.103165	-0.0348392	0.0318896	0.00819802	0.0469421	0.19722	0.0302251	-0.0666925	0.0108336	0.018871
G12425	-0.209406	-0.0295378	0.00893777	-0.212287	-0.189616	-0.0430241	-0.0331896	-0.188046	-0.0929441	0.0124478	-0.0419928	-0.0134157	0.0328477	-0.0962152	0.129213	0.0859138	0.0135811	-0.12702	-0.00843693	-0.0635748	-0.019675	-0.0129212	-0.0761762	2.95418e-05	0.00974288	0.0173335	-0.12776	-0.157122	-0.00118354	0.0642408	0.10468	0.0807906	-0.0268132	0.0122002	-0.0360848	0.13662	0.0699552	-0.101741	0.00706433	0.0287354	0.00511987	-0.0624864	0.0505141	-0.0363249	-0.0288495	-0.00461912	0.0930355	-0.204257	0.0707528
G12426	-0.160092	-0.0798778	0.00152513	-0.219537	-0.160357	-0.0825629	-0.01062	-0.0525006	-0.00497862	0.00301693	0.022653	0.019011	-0.0767514	0.001148	-0.0694141	-0.0270224	-0.0767472	0.10396	0.0501147	0.0770368	0.136062	0.0273033	0.144857	0.0503527	0.0469731	0.251561	0.0201117	-0.194474	-0.196476	-0.0270431	-0.158687	0.00268143	0.224021	0.0397523	0.0137227	-0.155919	0.0381756	-0.0669162	0.0691989	0.0368163	-0.0596731	0.0088822	0.0663145	0.0522957	-0.0119436	-0.0111212	0.0142964	-0.0294507	0.00795218
G12427	-0.121123	-0.105382	0.00559464	-0.185875	-0.0866889	-0.121093	-0.0144565	0.0619305	0.010381	0.00310091	0.000217945	-0.0082335	-0.0414033	0.0460944	-0.0792482	-0.0180281	0.0874947	-0.0213295	-0.0827891	0.389267	-0.00766051	0.114103	-0.222489	-0.0527631	0.0924083	0.0472837	0.0422229	0.0837542	-0.058393	-0.0157753	-0.010188	0.0704886	-0.00304752	-0.154922	0.0219645	-0.00826749	-0.10826	-0.0284236	-0.165677	-0.0335034	0.0420893	-0.0273972	-0.0620833	-0.0511885	-0.02638	-0.0070241	-0.0228063	-0.0628317	0.0421277
G12428	-0.182075	-0.0407184	0.00216344	-0.229165	-0.15037	-0.0920975	-0.0375146	-0.111985	-0.0272969	-0.000556133	-0.0825035	0.00561276	0.0350473	-0.073059	0.0407754	0.0417314	-0.0537421	-0.0265285	-0.0399664	-0.115199	-0.0814739	0.014806	-0.171526	-0.0127363	0.0594374	0.0215731	0.0143678	0.265029	0.0497112	0.18331	-0.159102	0.0188697	0.155242	0.0663701	-0.0149917	-0.111101	0.00743282	0.182322	-0.0289212	0.0549618	-0.0775406	0.0596268	-0.060928	-0.0184244	-0.00112679	0.0282653	-0.0364742	0.0149266	-0.0396524
G12429	-0.168258	-0.0629984	0.0206442	-0.230575	-0.150318	-0.104394	-0.0410698	-0.0910815	-0.0243711	0.0015252	-0.0513385	0.00463496	0.0233099	0.0100918	-0.0131558	0.0174172	-0.0318805	0.120787	0.0735212	0.00944784	-0.047531	0.0374514	0.126449	0.204754	0.140041	-0.0763622	0.230751	0.0807852	0.0811825	-0.0640139	-0.0227451	-0.14014	-0.216278	0.0443173	0.13666	-0.0463092	-0.0744802	-0.088716	0.0226852	-0.0508456	0.0633533	-0.150409	-0.00638986	-0.0635036	0.0198504	0.00247215	0.00850719	0.000356829	0.01526
G12430	-0.27054	0.0536663	-0.125606	0.0520791	0.00669762	0.147904	-0.183078	-0.00370077	-0.00172184	0.0112805	0.025352	-7.40352e-05	0.0407894	0.00945052	-0.0234288	-0.0814083	0.00567422	0.000384204	0.0587958	-0.0564193	0.0756587	0.0808464	-0.0199851	0.0499239	-0.0202746	-0.0336545	0.0292509	-0.0827763	0.155407	-0.032311	-0.10686	0.177137	0.0908189	-0.0489913	0.0444748	0.0821209	-0.158101	0.127529	0.013704	-0.0154704	0.039879	-0.010162	0.0973464	-0.107662	-0.164572	0.00390634	0.0744814	0.139846	2.95981e-05
G12431	-0.284356	0.055435	-0.153313	0.0573375	0.00829578	0.156758	-0.191072	0.0399167	0.0124343	0.0122501	0.00120187	-0.00429739	0.0114727	0.0136398	-0.00946826	-0.0172159	0.00101029	0.00639636	-0.0221773	0.0516566	0.0124995	0.00984174	0.0576349	0.0628024	0.0614903	-0.0808178	0.0164334	-0.0503413	0.0692903	0.158628	0.0713023	-0.0339859	0.0864959	-0.0970156	0.0689484	0.0467865	0.112965	0.020534	-0.00288611	-0.0181591	-0.00918878	-0.0704173	0.030101	0.0113324	0.0255199	0.0313311	0.00716703	-0.0776327	-5.79473e-05
G12432	-0.215576	0.00694425	-0.102354	-0.043206	-0.014519	0.0484873	-0.147968	0.163354	0.0567549	-0.0148995	-0.078285	-0.00729458	0.0605564	-0.0717215	-0.0874424	0.118123	-0.071348	0.0587109	-0.11304	-0.0707333	-0.0248113	-0.334502	0.0838441	-0.138098	0.0898535	0.123056	0.0203339	0.0290575	0.026175	0.0142139	0.0796087	0.179551	-0.060219	0.0561704	-0.00728266	-0.0566053	-0.13658	-0.088092	0.0642948	-0.0425959	-0.02888	-0.00637152	-0.0520374	-0.0237286	-0.108909	0.035723	-0.14017	-0.0447644	0.0724089
G12433	-0.228344	0.0212072	-0.0990175	-0.00616825	-0.000529207	0.125211	-0.176746	0.108892	0.0405744	-0.0116228	-0.0264984	0.00427489	-0.053838	-0.0454097	-0.0157162	0.099477	0.0157634	-0.0670696	-0.0139819	0.170261	-0.0854063	-0.0586526	-0.0774389	-0.130533	-0.00521429	0.172099	0.033105	-0.0761033	0.280797	-0.142554	-0.0667694	-0.0908825	0.00800662	0.106682	0.122458	0.0488496	0.195114	0.00411493	0.0209163	-0.0664242	0.0414116	0.0334392	0.0223688	0.0400457	0.0390975	-0.0294385	0.0932971	0.0326413	-0.0846668
G12434	-0.284841	0.0568625	-0.143449	0.0598259	0.0116529	0.123288	-0.212863	-0.0110534	-0.00350769	0.01065	0.0142224	0.0014836	0.0310333	0.0217651	-0.0239157	-0.0559238	-0.0142849	0.00313384	0.0237789	-0.0868102	0.0431789	0.129633	-0.00635372	0.0625538	-0.0661035	-0.0972746	-0.00996842	-0.0164093	-0.00771634	-0.0026512	-0.0236388	0.0707648	0.0543692	0.0358256	0.0808741	-0.0646457	-0.0212759	-0.0188185	-0.0396238	-0.0526093	-0.0404702	0.113049	0.0129596	0.0262461	0.0561008	0.0214353	-0.0381967	-0.142003	0.0240916
G12435	-0.235831	0.0159468	-0.116463	-0.0183487	0.0038092	0.0795076	-0.179061	0.119642	0.0292191	-0.0200209	-0.0433991	0.0108984	-0.0115919	0.013222	0.0353937	0.0857386	-0.0365658	0.0442918	-0.131234	-0.0770266	-0.0480234	0.051115	-0.0123056	-0.0307145	-0.121534	0.0574019	0.00217008	0.156123	-0.232691	-0.217892	-0.106313	-0.186882	0.0094908	-0.0209282	-0.0640806	0.221984	-0.0760228	0.0768967	0.132637	0.0373877	-0.0320928	-0.0518251	0.0138224	-0.0621794	-0.00871643	0.0163815	0.0528071	-0.0105472	0.0347358
G12436	-0.253414	0.0377022	-0.122024	0.0239628	0.0144888	0.126759	-0.170473	0.104704	0.0443225	0.00833256	-0.00885597	-0.0058757	-0.0120293	0.00175366	-0.0343941	0.00769818	-0.0147017	0.0243838	-0.0334952	0.0394699	0.0122348	-0.14145	0.121798	0.0416749	0.179575	-0.0500571	-0.0454173	0.067073	-0.157296	0.191087	0.113628	-0.103136	0.0565335	-0.104646	-0.0192081	0.0608386	0.0797292	0.1223	-0.114919	-0.0068984	0.0480865	-0.0645212	0.0330143	0.0320604	0.0553663	-0.0128769	0.0766617	0.0589294	0.0384576
G12437	-0.288119	0.0544516	-0.150847	0.057327	-0.0044274	0.162856	-0.179003	-0.0192858	-0.00469462	0.0110672	0.02611	-0.00861477	-0.0018386	0.0116491	0.0208997	-0.0537763	-0.00181104	-0.0161116	0.0144931	0.0433381	0.0396966	0.078631	-0.0528239	0.0158917	-0.0135685	-0.0196843	-0.00450946	-0.120085	0.000901562	0.0434987	0.0242889	-0.0854996	-0.0217472	-0.0623842	-0.0982062	-0.018609	0.0285953	0.00592608	-0.0314782	0.0533237	-0.0631861	-0.0628836	-0.0570579	-0.0383219	-0.0383645	0.00161873	-0.196234	-0.03158	-0.0488947
G12438	-0.267958	0.0522094	-0.126564	0.0326394	0.00413951	0.142237	-0.188282	0.0453147	0.0307572	0.00192692	0.00731489	0.00410383	0.010537	0.0122949	-0.0517726	-0.0185797	0.00353831	0.0104737	0.0238636	-0.0205303	-0.0230588	0.0923019	-0.0719632	0.0118301	-0.0708602	-0.0645204	-0.061914	0.0826781	-0.118655	0.00362854	0.0248572	-0.00239981	-0.11416	0.0870608	0.00750242	-0.153412	0.105555	-0.234515	-0.0281681	-0.062076	0.00706119	0.160989	-0.10063	0.0756721	0.0117324	0.0653445	0.0486965	0.112427	0.014149
G12439	-0.281124	0.0578116	-0.143575	0.0613087	-0.00160263	0.146176	-0.193088	-0.0166632	-0.00669022	0.0148868	0.0176798	-0.00448972	0.0224045	-0.00798537	-0.0238668	-0.0797678	-0.0126831	0.0246205	0.0158245	-0.0367531	0.0350686	0.0680031	-0.0611347	0.0307126	-0.00622575	0.00549042	0.027104	-0.00954307	-0.014539	-0.0590265	-0.0120143	0.0938369	-0.11826	0.0640457	-0.1123	-0.108708	-0.116815	-0.0239274	0.0053224	0.131631	0.0259076	-0.05463	0.00906011	0.0418528	0.0991879	-0.131527	0.0361383	-0.0288168	-0.025935
G12441	-0.292511	0.0570391	-0.117816	0.0222864	-0.028486	0.199635	0.155542	-0.0877943	-0.0382259	0.0166718	0.0203015	-0.00645509	0.0405283	0.0488694	0.134903	-0.118289	0.0925065	-0.0443546	0.0870773	0.0777085	-0.0255323	-0.0719182	0.0447366	-0.0539664	-0.00533828	0.115465	0.0388157	0.0136821	0.0467733	0.00109871	-0.0411288	-0.0754896	-0.0380516	0.0339003	-0.0846703	-0.0333462	-0.0136049	0.02872	0.0319199	0.0826627	-0.00763369	-0.0385654	-0.0578764	-0.0666058	-0.00364998	0.000411991	-0.0988802	0.0109438	0.042501
G12442	-0.196854	-0.00189126	-0.0962768	-0.0883039	0.0010936	0.103723	0.138418	0.119193	0.0650393	-0.0265072	-0.0324541	-0.00529728	-0.152587	0.0686156	0.192221	0.0970056	0.0536955	0.017399	-0.0368489	0.022969	-0.0785404	-0.067173	0.0507404	0.0652786	0.135668	-0.0692768	-0.0824801	-0.0943987	-0.0103464	-0.0467033	-0.0881845	-0.0334322	-0.108931	0.0843079	-0.164462	-0.0999187	-0.0686663	0.097677	-0.11477	0.0783699	0.102937	0.188635	0.0467312	0.0239976	0.000240505	0.0335847	0.0857549	-0.0812352	-0.0962131
G12443	-0.213023	-0.00567499	-0.071406	-0.0586038	-0.034732	0.103468	0.1932	0.12405	0.0365716	-0.0331002	-0.0418519	0.00920337	-0.122898	0.062168	0.149378	0.110561	0.0390404	0.0236695	-0.100798	0.0614345	-0.124504	0.0151364	0.0504752	0.113577	-0.0904085	-0.164975	-0.129951	-0.0602733	-0.0208307	0.0569972	-0.196242	0.14088	-0.0124254	-0.00856029	0.111472	-0.00975217	0.0292397	-0.0200739	0.0960339	-0.113286	-0.0696623	-0.121508	-0.00164866	-0.038324	0.0551673	-0.000670897	-0.0770841	0.0102862	0.103785
G12444	-0.0984107	-0.0742703	-0.0548615	-0.137623	0.0747062	0.0325039	0.138136	0.152748	0.0802168	-0.0501927	0.0515963	0.0426963	-0.144074	0.126787	0.153126	0.0738278	-0.00559508	0.0296402	-0.0456184	-0.211638	0.235016	0.0802709	-0.074393	-0.0518905	0.100447	0.0195954	0.118616	-0.0450197	0.0216064	-0.139781	0.107747	-0.00763532	0.0902939	-0.0401025	0.087242	0.0611583	0.0403627	-0.0158375	-0.144251	-0.0190098	-0.0105021	-0.0169545	-0.0877561	0.0328882	0.00730538	0.069542	-0.100279	0.0335843	0.0284367
G12445	-0.272734	0.0582395	-0.0765738	0.0379668	-0.00689474	0.138642	0.191481	-0.0946979	-0.0316066	0.0121989	0.0379268	0.00696638	0.091496	0.0858891	0.0805135	-0.128774	0.0699417	0.0140569	0.0228573	-0.038325	-0.00882648	-0.113432	0.0525369	-0.0823563	-0.0199754	0.0441053	0.0602049	0.13309	-0.108148	-0.0244135	-0.00870691	0.147312	0.0590209	0.00933928	0.191313	0.0586007	-0.0594008	-0.0284462	-0.0880385	-0.123843	0.0695707	0.0304839	0.0809725	0.05215	0.0792942	-0.0645911	0.186637	-0.0501227	-0.0656958
G12446	-0.239138	0.0221368	-0.0831248	-0.0502942	-0.0106361	0.126043	0.198807	0.0955252	0.0288255	-0.0216041	-0.052494	0.0105062	-0.0785152	0.00516221	0.0997055	0.0986386	0.0413519	-0.0398711	-0.0317939	0.0209939	0.028095	0.108291	-0.0194781	0.039731	0.0055153	0.00973822	0.175451	0.13426	0.0847707	0.113705	0.151817	0.0484653	0.0491866	-0.0626695	-0.0987579	-0.0142635	0.0371498	-0.123481	0.226664	0.0468311	-0.146177	0.0475697	0.0604546	0.0637569	-0.0425977	-0.104849	0.0485794	0.0799489	-0.0594104
G12447	-0.185001	0.00568975	-0.0434733	-0.0779521	0.00182107	0.106314	0.268507	0.0983783	0.0148986	-0.0196423	-0.0688099	-0.0287817	-0.00315124	-0.171261	-0.299798	0.0910426	-0.116594	0.0365033	-0.0447656	-0.0705897	0.0688791	0.0666874	-0.000968989	0.0532782	-0.00845519	0.0216692	0.00560528	-0.0422617	0.110816	0.020472	-0.00599973	0.0347261	-0.0257589	-0.0463806	-0.0602184	0.0354759	-0.0600211	0.0335319	-0.0556106	0.0754878	0.100807	0.0575477	0.0394681	-0.0476732	0.166341	-0.068797	0.0177795	0.0273762	0.0678495
G12448	-0.253545	0.0382198	-0.0680326	-0.0169851	-0.0220917	0.178503	0.297026	-0.0149716	-0.00749686	-0.0047019	-0.036629	-0.0314796	0.0706944	-0.0776507	-0.204663	-0.0206627	-0.083342	0.0169708	0.0243795	-0.000312062	0.00159223	0.0110855	-0.0385367	0.00206103	-0.0197699	-0.0255329	-0.0528263	-0.0200027	-0.0306354	-0.0383804	0.0604051	-0.117575	0.00353831	-0.0360666	-0.0191911	0.019623	0.0389194	0.0174707	0.000502847	0.029578	0.0116988	0.00464336	-0.0212719	0.0309821	-0.0384638	0.0345511	0.0473233	-0.0743283	-0.00613121
G12449	-0.299672	0.0642427	-0.106297	0.0587981	-0.0245972	0.189835	0.167351	-0.154924	-0.063239	0.0259976	0.0545456	-0.0139854	0.080873	0.0620926	0.0976999	-0.17059	0.0807867	-0.0265355	0.0824361	0.0420302	-0.00296096	-0.0560841	0.0313605	-0.0500966	-0.00630799	0.100949	0.0189238	0.0421104	0.0230512	0.00799555	0.0246548	-0.0739654	0.0206866	-0.0188415	-0.0515591	0.0142758	-0.0434793	-0.0382479	0.0161211	0.0402669	0.0390543	0.00509047	-0.0354651	-0.0554273	0.0153217	0.0294662	-0.0783528	0.0141056	0.0701456
G12450	-0.266815	0.0465049	-0.075652	-0.000780287	-0.0240244	0.159905	0.279132	-0.0136184	-0.00808898	-0.0112444	-0.0526952	-0.0050712	0.124008	-0.0245533	-0.169729	-0.0189484	-0.0816249	0.0151565	0.0188494	0.0188642	-0.0517458	0.0219378	-0.0713378	-0.0172713	-0.020496	-0.0688918	-0.0763183	-0.0184728	-0.0680146	-0.0526625	-0.0162217	-0.0183155	-0.0120019	0.0684223	0.0979381	-0.0120578	0.0602044	0.034454	-0.0119818	-0.0897271	-0.083528	-0.0734539	-0.0463439	0.0184736	-0.17284	0.0948187	-0.0607432	6.60369e-05	-0.0838145
G12451	-0.161369	0.00088886	-0.0734062	0.00892597	0.0468177	-0.0621119	-0.0268806	0.0364222	0.0280164	-0.0321061	0.0799575	0.0129799	-0.236394	-0.134708	-0.0702852	0.176463	0.113829	-0.122416	0.500059	-0.0291279	0.010805	-0.0851614	-0.0523333	0.0118357	-0.0018537	-0.0184657	-0.0719513	0.0825544	-0.0657285	-0.00553018	-0.0165297	0.0184554	0.0218163	-0.0219157	0.0377783	0.0379313	-0.0648181	-0.0132408	0.0172626	0.0154421	0.0135222	-0.0557472	-0.0270462	0.0165699	0.00171735	0.0157313	-0.0264454	0.0147036	-0.00903882
G12452	-0.199745	0.00192678	-0.0589613	0.0492356	0.0913559	-0.239229	0.0381948	0.160058	0.0703392	-0.0273203	-0.162413	0.0131581	0.185608	0.0243427	0.0276015	-0.0448588	0.0550265	-0.110576	0.0933196	0.038551	0.0795763	0.0419575	0.0019332	-0.0160768	0.0743403	-0.0586706	0.0290738	-0.0784398	-0.0456182	-0.0802489	0.108298	0.0391858	-0.00646992	0.121011	-0.0799814	-0.0981117	-0.0219081	0.168864	0.020256	-0.159477	-0.084704	-0.0116803	0.0152244	-0.00612149	0.0279054	-0.00385468	0.0514227	0.0473134	0.135172
G12453	-0.11897	-0.0871385	-0.0463829	-0.047853	0.0356057	-0.246471	0.0166476	0.220327	0.103287	-0.0130307	-0.0944125	-0.00968899	0.1996	0.0865604	0.0135045	-0.120739	0.0640996	-0.010994	0.0783501	-0.00152912	-0.0521065	0.00919077	-0.0962776	-0.0254765	0.0625598	-0.0157412	-0.116856	-0.0212184	0.00319238	-0.0422947	0.00326562	-0.00204689	0.0473918	-0.0287215	-0.0835463	0.0429834	0.0427787	-0.0889036	0.110337	0.0173328	0.00356972	0.0207372	0.0580031	-0.103635	0.0785655	-0.0200593	-0.00187775	0.00295916	0.00807191
G12454	-0.274607	0.046643	-0.131165	0.174148	0.0836338	-0.219893	0.0341386	-0.0664282	-0.0295024	0.00693139	-0.00539862	0.00379719	-0.0364657	-0.0143447	-0.00389831	0.0330407	-0.0206803	0.021718	-0.0444469	0.0262355	-0.0110668	0.0131698	-0.0113177	-0.00716291	0.00837745	0.0251696	0.0326142	-0.0555929	0.00474598	0.00386673	0.0194214	0.011073	-0.0432847	0.0175024	-0.0602038	0.00252119	-0.0422588	0.0400961	0.0429328	0.0435382	-0.136993	-0.183753	-0.054808	0.112982	-0.0188557	0.148802	0.172839	-0.0404364	-0.152684
G12455	-0.27086	0.0549333	-0.126047	0.196446	0.0885502	-0.198476	0.0453206	-0.139535	-0.0513039	0.0193894	0.0868217	-0.00736098	-0.112065	-0.0123771	-0.0334791	0.0140288	-0.0296665	0.0484463	-0.0494312	0.00595776	-0.0442707	-0.00799868	-0.0376271	0.00831493	0.0460602	-0.0595516	-0.0182112	-0.00887187	0.0152065	-0.0440674	-0.0525713	0.0159971	0.0273182	-0.0123903	-0.0119799	0.0854304	0.0179388	-0.0104884	0.034605	0.00128311	0.0687915	0.0649083	0.0364109	-0.0438921	-0.028213	-0.152172	-0.05372	-0.0164902	0.0646325
G12456	-0.276901	0.054835	-0.120564	0.192626	0.090802	-0.185596	0.0433493	-0.116895	-0.0441163	0.0143417	0.0621862	-0.00294318	-0.094156	-0.0117973	-0.0163329	0.0211094	-0.0335961	0.0364462	-0.0716234	0.0180123	-0.010349	-0.0309682	0.00401813	-0.0244299	0.00599283	0.047162	-0.0334839	0.0392148	-0.0282427	0.0170521	0.00318333	-0.0291407	0.0208014	-0.0314753	0.0140739	-0.0142564	0.0770324	-0.0960367	0.0136115	-0.0389309	0.0326945	0.08697	-0.0251267	-0.0796795	0.089541	0.106888	-0.00131228	0.119224	0.117568
G12457	-0.266013	0.0421868	-0.118606	0.162135	0.0891835	-0.22951	0.0197771	-0.0481335	-0.00461766	-0.00105691	-0.0107658	-0.0091596	0.000505446	-0.0115217	-0.0347104	-0.00338691	-0.0158978	0.0391	-0.0206104	-0.000770759	-0.0121976	-0.0162591	-0.0180394	0.027559	0.112219	-0.0512638	-0.0340523	0.0532256	-0.0134214	-0.0327167	0.0382003	-0.0803001	0.0610712	0.0398388	0.0160912	-0.00119609	-0.00585025	-0.0294607	0.0211656	-0.101677	-0.000864651	0.0673436	0.114113	0.00131049	-0.0259753	-0.177605	-0.103556	-0.0882855	-0.218924
G12458	-0.236995	0.0178548	-0.102495	0.100315	0.065531	-0.184038	0.0248108	0.078109	0.015964	-0.0265485	-0.105496	0.0104752	-0.0122509	-0.0420072	0.0690115	0.122625	0.0105638	-0.117857	-0.0456015	0.00914967	0.0676114	0.0522823	0.0949113	-0.0378138	-0.373956	0.112099	0.0705804	0.00343051	-0.0251289	0.129683	0.0860874	-0.0935586	-0.0374485	-0.0175071	0.077973	-0.147488	-0.0624475	0.04081	-0.113985	-0.0237983	0.0818495	-0.0312309	0.0576468	-0.106439	-0.0190083	-0.0542817	-0.0105233	-0.0824961	-0.031852
G12459	-0.280618	0.0591684	-0.116607	0.195154	0.0909042	-0.190042	0.0316148	-0.127777	-0.0353238	0.0140269	0.0498733	0.00182083	-0.0522206	0.011558	0.0030912	0.000495455	-0.0243554	0.0330385	-0.0348403	-0.0197649	-0.0153064	0.00637364	-0.0110734	-0.00959191	0.0191585	0.0281845	0.0283472	-0.0189879	0.0408187	-0.0237709	0.0120622	0.057068	-0.0492084	0.0163003	-0.00680468	-0.0321087	0.00286347	0.0760626	-0.0291467	0.0767686	-0.029409	-0.0582677	-0.0448717	0.0928592	0.0524218	0.101634	0.0711265	0.0794354	0.0966279
G12460	-0.177911	-0.0298666	-0.0395973	0.020991	0.0503652	-0.244496	0.0182654	0.1904	0.0542793	-0.0203121	-0.165403	0.01037	0.214728	-0.00382901	0.0461776	-0.049598	0.0303025	-0.0322197	0.0491506	-0.014311	0.0329401	-0.01575	0.130279	0.103544	-0.0350533	0.0157394	-0.00469088	0.00496289	0.0443996	0.0613521	-0.171856	0.0108427	-0.00938932	-0.075753	0.0901707	0.12903	0.064113	-0.0938702	-0.0614719	0.21886	0.0943891	0.0690563	-0.111355	0.124088	-0.0901911	0.0462138	-0.0401701	0.0304775	-0.0498654
G12461	-0.285982	0.0612917	-0.137046	0.209378	0.093256	-0.199522	0.0217243	-0.139561	-0.0528286	0.0236131	0.064611	-0.00711704	-0.0675212	0.00321422	0.0132868	-0.0171553	-0.0362972	0.0567724	-0.0806003	-0.020464	-0.0186053	-0.00267987	0.00982522	0.00833333	0.0358405	-0.0209414	-0.000123715	-0.0138773	0.0506428	-0.00163774	-0.0231486	0.03283	-0.00978969	-0.0146895	0.00744788	0.0203532	0.0135557	-0.0160872	-0.0110563	0.0250297	-0.000940673	0.0390415	-0.0272196	-0.0229644	-0.0729806	0.000440888	-0.0693306	-0.0221365	0.0509556
G12462	-0.214838	0.0356635	0.327377	0.0862861	0.0258358	0.0388498	-0.0072522	-0.063549	0.0132025	0.0301659	0.0912707	0.0606706	0.136802	0.14809	-0.0498465	0.19906	0.0593814	0.0260854	0.0317928	-0.0108671	0.00906599	0.00144587	-0.0450047	-0.0174938	0.0124883	0.0467445	0.00351482	-0.0617988	0.02449	0.0752975	-0.0627945	-0.0203844	-0.0750322	-0.107358	-0.0578087	-0.0150811	-0.0136962	0.0103565	0.018087	-0.0819498	-0.00267889	-0.0120901	0.0100994	-0.000355491	0.0341046	0.0856637	0.0516899	0.0407326	-0.00332965
G12463	-0.130605	-0.0236061	0.291053	0.0292772	0.0491848	0.0113343	0.0022301	0.0580424	0.00680909	-0.0117102	-0.0831546	-0.0701512	-0.156474	-0.179078	0.0692641	-0.186926	-0.0768274	-0.0567721	0.0102875	-0.0490224	-0.0111719	-0.0208514	0.0155772	-0.0333814	0.0113416	-0.0297619	0.0205734	-0.0627601	0.0475835	0.0622352	-0.0895896	-0.174537	0.00650217	-0.00233271	-0.0889796	0.0143918	-0.103266	-0.0641462	-0.0763963	-0.223877	-0.0594725	0.0383069	-0.0355068	-0.00741648	-0.133676	-0.0258852	0.0426698	0.0212776	0.0568127
G12464	-0.196658	0.00883327	0.335998	0.0644226	0.0305667	0.0256561	-0.00746026	-0.00748102	0.0225443	0.000239618	0.026838	0.027243	0.0110808	0.0105297	-0.0205369	0.0176752	-0.0247973	0.00660918	0.0515504	-0.0117388	0.0493691	-0.0942011	0.0288647	-0.0902773	0.00511097	-0.0706719	0.0922913	-0.00825521	-0.0738025	-0.0469061	-0.0733592	0.0659041	-0.138678	-0.0245318	0.0584955	-0.0532064	0.232591	0.0880155	-0.099156	0.1332	-0.212013	0.0336551	0.0342826	-0.250474	0.0172453	-0.0917567	0.0132024	0.00810521	-0.0533712
G12465	-0.210648	0.0281037	0.330817	0.0803915	0.0227301	0.026632	-0.00568115	-0.0457958	0.0222278	0.0166225	0.0928014	0.067977	0.135472	0.145353	-0.0619084	0.180198	0.073153	0.0392681	-0.00242756	-0.0275833	0.00914135	-0.0181612	-0.047938	-0.0526732	-0.0414525	0.0124897	0.0457101	-0.0698394	-0.0274025	0.0572037	-0.108437	-0.0243504	-0.0236664	-0.0521167	-0.0770579	0.0317807	-0.0701497	0.0144325	0.017785	-0.0977802	0.0280712	0.000717881	-0.0251093	0.202364	0.0614796	-0.120519	-0.120898	-0.023528	-0.0121682
G12466	-0.190281	0.0105425	0.334014	0.0339994	0.0324919	0.0333938	-0.0272379	-0.00386502	0.00543274	0.001358	-0.0271124	-0.0112922	-0.028857	-0.00994186	0.0561716	-0.0263064	-0.0282559	0.012579	0.00818853	0.0349001	-0.0333786	0.0259041	0.0831276	0.0304781	-0.0285194	0.0160379	-0.159572	0.0832181	0.0635618	-0.134056	0.0819767	-0.0123968	0.00566262	-0.038595	0.071549	-0.0595769	0.0448224	0.128535	0.00710752	0.0546714	0.0474171	-0.0130472	-0.0729101	0.168618	-0.0788457	-0.152748	-0.0568565	-0.0171503	0.122022
G12467	-0.18457	0.0238181	0.359376	0.0602093	0.0257979	0.0265885	-0.0280769	-0.0220179	0.0279111	0.00441483	0.0205998	0.0109616	0.0261351	0.0580323	-0.00669278	0.0800614	-0.00731078	0.0422898	0.0249054	-0.0342009	0.00106901	0.065183	-0.0195463	0.0829766	0.0199147	0.0452083	-0.0328558	0.0943843	0.0370457	-0.070802	0.082817	0.0105989	0.0502919	0.0170464	0.00224119	-0.0466486	0.0420291	-0.0395144	0.0462011	0.0543944	0.0675716	0.0626691	0.00402096	-0.134001	-0.10607	0.0836385	0.0992178	-0.177032	0.136079
G12468	-0.156146	0.0146387	0.343753	0.0552101	0.046374	0.0079735	-0.0232139	0.0163864	0.00813815	-0.0222868	-0.0601114	-0.0372045	-0.08178	-0.0623043	0.0218269	-0.123348	-0.0258017	-0.0330116	0.0211589	-0.0367332	0.0385727	0.0772104	0.0482142	0.00300708	0.0769496	0.0752421	0.0802991	0.051671	-0.0514875	0.00992766	-0.00640671	0.113597	-0.141222	-0.14849	-0.0188429	0.0671552	0.0528261	0.0302546	0.110918	-0.0780445	0.0133806	0.0785199	0.0375244	0.0530513	-0.0470425	0.0706611	-0.0381089	-0.104867	-0.113842
G12469	-0.155449	-0.00207313	0.299762	0.0322613	0.0445621	0.00165923	-0.00578126	0.0438853	0.0254956	-0.017153	-0.0288018	-0.0658295	-0.0647953	-0.0679587	-0.0167904	-0.109796	0.0119432	-0.0862969	-0.0689103	0.022175	0.00705561	-0.160437	-0.179872	-0.0408514	-0.0592015	-0.214799	0.248506	-0.0988952	-0.0918028	0.0159244	-0.0216616	-0.0175804	0.101178	0.151103	0.0503256	0.0313815	-0.0049454	-0.0463437	0.0550879	0.144525	0.0880842	-0.0612207	-0.00608178	0.075771	0.0808147	0.00688585	-0.0223992	-0.0433073	0.0496871
G12470	-0.213937	0.0189096	0.361846	0.068193	0.0228706	0.0306716	-0.0164477	-0.015233	0.0254232	0.0192354	0.0355852	0.0195627	0.0432259	0.0443454	-0.00494453	0.0620156	0.0387186	0.0134892	-0.0288926	0.017377	-0.0203132	-0.00952129	0.00644828	0.0519799	-0.004938	-0.0273838	0.00207777	-0.0266835	0.0332219	0.0881049	0.00637601	-0.084197	0.151031	0.0891881	-0.0375028	-0.000511926	-0.0804293	-0.0825073	-0.0285323	0.0133759	0.0394656	0.0452859	0.00501411	-0.0659022	-0.0784449	0.0627151	0.116195	0.120981	-0.00663726
G12471	-0.201453	0.0113901	0.337432	0.0414874	0.0282167	0.0252389	-0.00855046	0.00904201	0.0292705	0.022545	0.00763105	0.0225599	0.0067758	0.0129522	0.0299891	0.0195831	0.00425069	0.0363484	-0.0411391	0.0424375	-0.0587115	0.0511969	0.0499798	0.071974	0.0307757	0.0174139	-0.173806	0.0272041	0.0208862	-0.0495817	0.179485	0.00534991	0.112145	0.155829	0.0782791	0.00311351	-0.11788	-0.0612497	-0.066505	0.102769	-0.050224	-0.130378	0.0468446	-0.0423792	0.0567621	-0.0154893	-0.0945061	0.0917826	-0.138118
G12472	-0.152227	0.00135243	0.307764	0.0317159	0.030964	0.0198357	-0.0169777	0.0564269	0.00888392	-0.00670473	-0.0878741	-0.0168023	-0.119779	-0.138618	0.0465188	-0.16648	-0.0673106	0.0128454	-0.032183	0.0440506	-0.00785644	0.0569826	0.0196848	-0.01813	-0.0302816	0.120364	-0.111602	0.0373704	0.00503409	0.00633306	0.00458889	0.115566	-0.0575664	-0.0365308	-0.00997566	0.0216027	-0.00845006	0.0266233	0.0154514	-0.0199942	0.0122142	-0.0438564	0.0020297	0.0258368	0.205393	0.0925435	-0.0280433	0.0648464	-0.0411396
G12473	0.133924	-0.305059	-0.0353295	0.0358558	-0.0178895	0.0017732	0.0156335	0.000504677	0.149343	0.14136	0.107364	0.0132738	0.0160767	0.0140346	0.0143403	-0.0243199	-0.098387	-0.0747618	-0.00202451	-0.000428952	0.00657585	0.0116397	-0.0144458	-0.0251125	0.0212703	0.000452289	-0.0217404	-0.0112099	-0.00401889	0.0444829	0.00379853	-0.0465242	-0.0655799	-0.00708763	0.0623505	-0.00271821	-0.0431173	0.00108859	0.0495751	0.0187716	0.018596	0.0199647	0.0957219	-0.00849178	0.0132195	0.0660873	-0.0246379	-0.00523026	0.00289042
G12474	0.233978	-0.201834	-0.0278385	0.111862	-0.0800643	0.0323085	0.00373434	-0.0576657	0.0930338	0.0738396	-0.0559422	0.0109582	-0.0238757	0.0663241	0.0295958	0.0279244	-0.104708	-0.00767944	0.0188843	0.00601038	0.059577	-0.0218424	0.00274273	-0.00444152	-0.0121743	-0.0103786	0.0063207	0.00217917	0.00723727	-0.0360999	0.00606421	0.028328	0.0425423	0.0042336	-0.0475797	-0.00135871	0.0119595	0.00704905	-0.0280913	-0.0373938	0.0497614	-0.0110074	-0.0735505	-0.00836861	-0.01527	0.016525	-0.0165574	-0.0234872	-0.0618798
G12475	0.219511	-0.0633937	-0.00333199	0.0545351	-0.0613512	0.00881413	-0.0162896	-0.0242026	-0.00582138	-0.0253664	-0.0847206	-0.0980173	-0.0616139	0.103968	-0.0659779	-0.0114845	-0.00952848	-0.102699	0.00370829	-0.0209277	-0.0772992	0.0196121	0.0114214	-0.00708601	0.0330536	0.00893743	0.0164201	-0.0290002	-0.0106505	0.00922398	0.0272643	-0.0355845	0.0213723	-0.0391656	0.0644993	-0.061728	0.00359244	0.046381	0.106817	0.0316416	0.04427	0.0436827	0.0117145	0.0333343	0.0163619	-0.00831063	0.00666225	0.000134228	0.0277583
G12476	0.259063	-0.154141	-0.0299924	0.0945902	-0.0807598	0.0188044	-5.40181e-05	-0.0478318	0.0907094	0.0710449	-0.0531719	-0.0428021	-0.0250555	0.0876115	-0.00649755	0.0105562	-0.0446517	-0.0454092	0.0194992	-0.0134364	0.0173877	-0.00778883	-0.00966655	0.0220369	0.0141786	0.00677749	-0.00614453	-0.00314291	0.00766387	0.00124801	0.037283	-0.0095523	-0.0133859	0.0173277	0.0388713	0.0353634	-0.0321586	0.0100924	0.00329313	0.0125207	-0.0397633	0.039897	-0.0798414	-0.0158643	0.0227281	-0.0333507	0.0305212	-0.0256914	0.0304528
G12477	0.199536	-0.217868	-0.0215506	0.095204	-0.0601255	0.024935	0.00104653	-0.0735748	0.141327	0.0347724	-0.0237166	-0.0139119	-0.0205352	-0.0271544	-0.0607975	-0.0183283	0.100553	-0.0638426	-0.0596986	-0.0542714	-0.0564639	0.0540845	0.0567199	-0.0200059	0.0347617	0.0353184	-0.00639346	-0.0590126	-0.0229582	0.0422272	-0.00656451	-0.00474826	-0.0157616	-0.00340836	0.0452763	0.0472515	-0.047328	-0.0223748	0.00980094	0.00036581	-0.0748672	0.00442022	-0.158074	-0.0378357	0.037856	-0.103825	0.0641341	0.00314803	-0.00668817
G12478	0.267312	-0.167159	-0.0199173	0.117606	-0.0494243	0.0375747	-0.00889958	-0.0798255	0.0306429	0.0736927	-0.15749	-0.0983083	-0.0329103	0.0919266	-0.0380447	0.0336934	0.0248402	-0.0487655	-0.00797589	-0.0163782	0.015893	-0.0225035	0.0066222	0.0191722	0.00803287	0.0116015	-0.0248471	0.00452355	-0.00439129	-0.0124286	-0.013626	0.00897063	0.00282074	-0.0163747	0.0207654	-0.0131026	-0.0131549	-0.0122688	0.0120111	0.00859548	-0.0186584	-0.00798637	-0.0585494	-0.028359	0.0151093	-0.0514455	0.0211662	0.036567	0.00387793
G12479	0.249666	-0.183402	-0.0265572	0.103695	-0.057891	0.0345937	-0.00389985	-0.0931782	0.107988	0.0402746	-0.0893025	-0.0463331	-0.0380229	0.0879035	-0.0646684	0.011011	0.015829	-0.117798	-0.0275564	-0.0419152	-0.0194233	0.0124468	0.0404495	-0.00471695	0.0311786	-0.00983817	0.0215097	0.00528062	-0.0219285	-0.025924	-0.00124949	0.027735	0.0224216	-0.0103179	-0.0357355	-0.0244752	0.0471507	-0.0074761	0.0370144	-0.0107031	0.113547	-0.0453193	-0.00946636	-0.0430407	0.0116725	0.0260225	-0.0248997	0.00665463	-0.0347556
G12480	0.174165	-0.197155	-0.0184543	0.0833694	-0.0715973	0.0100163	0.0121796	-0.00840813	0.100778	0.145793	0.0659543	-0.0716487	0.0326053	-0.0411465	0.0104401	0.0256368	-0.0520723	-0.0637453	-0.00653211	0.0407195	-0.0116136	-0.0194192	0.0211176	0.0791698	-0.0637289	-0.00185849	0.0470916	0.0846322	0.0290997	-0.0451403	-0.0273835	0.0409636	0.0051219	0.0276112	-0.106132	0.0535563	0.0270342	-0.0433752	-0.121868	-0.0228841	-0.0540799	-0.025524	0.171938	0.0655545	-0.0131736	0.0754891	-0.0613081	-0.01772	0.0454629
G12481	0.254813	-0.13526	-0.0220539	0.114121	-0.0955223	0.0269789	-0.0059575	-0.0636261	0.0277934	0.010155	-0.133059	0.0946954	-0.0520165	0.0690815	-0.0408485	-0.00779418	-0.00450823	-0.0335105	-0.0116517	0.0123235	0.024804	-0.0543801	-0.0320641	0.036858	-0.00892162	0.00838045	-0.0247626	0.0337166	0.0234536	-0.0161743	-0.0254276	0.0119324	0.0152951	-0.0157248	-0.0267559	-0.00332318	-0.000924315	-0.0180058	-0.0412938	0.00392847	-0.0399884	-0.0215459	-0.0329978	0.0174214	-0.0218878	-0.0603382	0.0346301	0.00682744	0.00226584
G12482	0.213608	-0.222051	-0.0374915	0.0826597	-0.0632206	0.0155231	0.0122069	-0.0235717	0.11946	0.100221	0.056813	0.0149434	0.0373352	-0.0359553	0.0643815	0.0255476	-0.11272	0.0285939	0.0325721	0.0754278	0.0576214	2.6936e-05	-0.0180196	-0.051526	-0.0194994	-0.0402687	-0.0141022	0.0244922	-0.000461439	0.0206624	-0.0196028	-0.00517755	-0.0182415	0.041965	0.0154842	0.0193679	-0.0282036	0.00719434	0.012939	0.0130725	0.00445754	0.0231963	0.0871171	0.0189838	0.0100184	0.0756589	-0.0380871	-0.0025277	-0.0282926
G12483	0.280709	-0.012885	-0.0224601	-0.0660114	0.190075	0.0462696	-0.019387	-0.106673	-0.0167934	-0.142249	-0.0301838	-0.00409701	0.0175978	-0.0270844	-0.0209168	0.0094319	0.069723	0.0140372	-0.044103	-0.0124791	-0.0256551	0.0160299	0.0239115	-0.0325685	0.000621593	-0.0138988	0.00590132	0.0157129	-0.00098047	-0.00648319	-0.016393	0.0193688	0.0122059	0.00878837	-0.0313196	-0.0345616	0.0217471	0.00961033	-0.0291717	-0.00529466	0.0337057	-0.0383586	-0.0011164	0.026818	-0.0354473	0.0175726	-0.000285117	-0.0126355	-0.0295321
G12484	0.212736	-0.0686214	-0.0114074	-0.0875532	0.184272	0.0325371	-0.015932	-0.0926552	0.0358434	-0.122179	-0.0750018	-0.0731577	-0.0303059	0.0444972	0.00490278	-0.0126041	-0.0100571	0.0903396	0.0172561	-0.023535	0.0684854	0.00288499	-0.00593814	-0.0814996	0.0120075	-0.0165126	-0.0472733	-0.000339025	0.0233104	0.0178472	-0.0366107	-0.0440558	-0.00882968	-0.0457699	0.00303245	-0.0668442	0.0193917	-0.0329687	-0.00290648	0.00650288	0.0069176	-0.0628761	0.107893	0.0107248	-0.0434317	-0.0174114	0.00505917	0.051737	0.00758591
G12485	0.182537	-0.00134958	-0.0113701	-0.155918	0.233061	0.00725518	-0.028478	-0.0867796	-0.0102155	-0.125927	-0.0512642	-0.118097	-0.0305792	0.116232	-0.0625939	-0.00304871	0.0484391	-0.038416	0.0019471	-0.0195616	-0.0547704	0.0423951	-0.0011765	-0.051601	0.0106536	0.019064	-0.0106298	0.00422436	0.0121686	0.0320446	0.00386583	-0.01184	-0.0386497	0.0443287	0.0324964	0.0253997	-0.0213648	0.0139684	-0.0219554	0.0394847	-0.0165998	0.0187838	0.0844233	0.0447395	-0.0200491	0.0907992	-0.0265187	-0.0691739	0.0190642
G12486	0.234779	-0.137509	-0.0234508	-0.0880285	0.241329	0.0450874	-0.0229349	-0.077977	-0.0221709	-0.100236	-0.0292522	0.00258108	0.0114208	0.0157719	0.00701867	-0.00711238	-0.00466477	-0.00161106	-0.00061855	0.00129849	-0.0146762	-0.0382908	-0.0248936	0.0382119	-0.0132368	-0.0014197	-0.00795238	-0.0187155	-0.00827018	-0.0142537	0.0267764	-0.00319312	0.0184384	-0.0221246	0.00666687	-0.0449116	0.00366985	0.0331877	0.0413374	-0.0109467	0.0368509	0.0131829	-0.0226126	-0.00888404	-0.0010311	0.00875168	0.0110732	-0.00135833	-0.0070576
G12487	0.234996	0.049037	-0.00563546	-0.0821504	0.161155	0.0193895	-0.0251991	-0.0979904	0.030369	-0.105026	-0.0762275	-0.194968	-0.0126314	0.0382515	-0.0473242	0.0132031	0.113674	0.0361412	-0.0184407	-0.0125661	0.0353156	0.0198158	0.0112995	-0.00875162	0.0178357	0.0409825	-0.0489519	-0.034401	-0.0179696	0.0507682	-0.00495698	-0.0210436	-0.0533239	0.00782137	0.0534626	0.0691536	-0.0460646	-0.0231292	0.0143269	0.0124139	-0.0586676	0.0354376	0.0432079	-0.0477416	0.0378758	0.0194846	-0.0230528	0.0367958	-0.0265773
G12488	0.112947	-0.123992	-0.0187318	-0.138011	0.231375	0.0215512	-0.0188975	-0.0574969	0.00439975	-0.211393	0.115745	0.0706578	0.0399549	0.0335921	0.0250468	-0.000846984	-0.176143	-0.128301	-0.00586961	0.0331348	-0.0118571	0.0057547	0.0368045	0.00260608	-0.0109465	-0.0329435	-0.0205528	0.0309961	0.0128466	0.00391805	-0.00321335	0.046528	0.0401158	0.0291882	-0.0318697	-0.0193945	0.0110454	0.0210327	0.0572822	-0.0220545	0.0773189	-0.0541588	-0.145014	-0.00593802	0.00835533	-0.0321027	0.0411107	-0.047292	-0.029018
G12489	0.221895	0.044714	-0.0085556	-0.117769	0.223779	0.0212034	-0.0171265	-0.0949631	0.033155	-0.0678406	-0.0281425	0.104063	0.0181377	-0.0500434	-0.021305	-0.0234873	0.020279	-0.030233	-0.027135	0.0270731	-0.0196751	-0.0491925	0.0155128	0.105538	-0.0377596	0.01927	0.0536255	0.0188032	-0.0124687	-0.0311295	-0.0240264	0.0215922	0.025302	-0.0296778	-0.0679934	-0.0173685	0.0540577	-0.0275839	-0.0326279	-0.0252396	0.0193778	-0.0431532	0.0206746	-0.0244862	-0.00642855	-0.0175856	-0.00807001	0.0311614	-0.000157968
G12490	0.110795	-0.0741032	-0.0144826	-0.152282	0.256894	0.0103702	-0.00364959	0.0108239	-0.102608	-0.113826	0.127179	0.0664249	0.0772243	0.0165511	0.0636007	0.0217509	-0.248278	-0.0713408	0.0403294	0.0928226	0.062876	-0.0455434	0.0275271	0.0460432	-0.0072895	-0.0222545	-0.000586826	0.00358513	-0.00475337	0.00595237	-0.0153825	0.0168113	0.00304878	-0.00268715	-0.0522415	0.0581001	-0.012757	-0.0579008	0.0227533	-0.0315682	-0.0055737	0.0289826	-0.0579858	-0.0735173	0.06541	-0.0527563	0.013301	0.0361289	-0.0266269
G12491	0.2749	0.195808	-0.013251	-0.0928909	0.121511	0.00192161	-0.0203034	-0.0509105	-0.0383882	-0.0914003	-0.0393532	-0.0071445	0.00370079	0.0498932	-0.0297368	0.00169043	0.0091328	-0.0136512	-0.00626772	0.025717	0.000964623	-0.049229	-0.0303763	0.08318	-0.0410517	0.0420905	-0.0128077	0.0159902	0.0151588	0.0130338	0.000221776	0.00374213	-0.0208803	0.0291881	-0.0023756	0.0577348	-0.0270007	-0.0249342	-0.0511046	0.00361049	-0.119135	0.0416839	0.0308419	0.0327143	0.00870623	-0.0105845	-0.011188	-0.00575386	0.0279602
G12492	0.249265	0.0502018	-0.00456703	-0.0609559	0.118976	0.0104932	-0.00908684	-0.00865205	-0.0242721	0.040143	-0.0271341	-0.164866	0.0200816	-0.0242885	0.0268556	0.0231997	0.0403807	0.0877947	0.0112147	0.0624875	0.046423	-0.058762	-0.0694209	0.0473848	-0.0493318	0.012173	-0.00754324	0.00293241	0.00463979	0.00920934	0.00545826	-0.0351508	-0.0366877	0.0248495	0.064997	0.0370267	-0.0562361	0.0175762	-0.0138928	0.0338006	-0.109595	0.0723682	0.0843963	0.045891	0.00473352	0.0153119	-0.0246058	0.0211769	0.060795
G12493	0.315897	0.205494	-0.0184503	-0.058077	0.0680474	0.00015738	0.00416321	-0.012063	0.0328944	0.165867	-0.0473637	-0.00950524	-0.00677901	0.0122944	0.020544	0.00726218	-0.0209645	0.0417747	0.0216274	0.00700028	0.0052795	-0.0246019	-0.0212692	0.0183377	-0.0116523	-0.00245851	0.00508478	-0.00302374	0.00999464	-0.0271999	0.00349017	-0.00253851	0.0129586	-0.0148891	-0.0227815	-6.971e-05	0.00870154	-0.0135299	-0.0468473	0.00821137	-0.0420811	0.00387402	-0.00249856	0.0261856	-0.0184754	-0.0283642	0.0118483	-0.00111465	0.011072
G12494	0.226737	-0.170519	-0.0462255	-0.0248402	0.116567	0.0344232	0.00565001	-0.0311084	0.0822707	0.129462	0.0503765	0.0978041	0.0470157	-0.145902	0.0196025	0.0203846	0.0840769	0.045058	-0.0103619	-0.00430577	-0.0472133	0.064115	0.0245373	-0.0766463	0.0225178	-0.022463	0.0180604	-0.00542735	-0.0112129	0.00923471	0.00299438	-0.00226128	0.00528853	0.0310645	0.0217069	-0.00912079	0.00852976	0.00978469	0.0250763	0.0176846	0.0115692	0.0261965	0.0388853	0.0187135	0.00173522	0.0211413	-0.0311566	0.00187676	0.0146885
G12495	0.297556	0.354777	-0.0076262	-0.0700337	-0.00510717	-0.0289118	0.00330968	0.0204818	0.0301016	0.153375	0.00272475	0.0421671	-0.0164129	0.026491	-0.00679616	-0.0118549	-0.0273766	-0.0312334	0.00410181	-0.00628237	-0.0190273	-0.000372554	0.00264749	-0.00300855	-0.00912273	-0.00194944	-0.00523195	0.0165064	0.013552	-0.00809405	-0.00281826	0.00642689	-0.00135603	-0.00453485	-0.0118225	-0.00316349	0.00935141	-0.0152223	-0.0160614	0.0115776	-0.0152956	-0.0167541	0.0100801	0.0262039	-0.0156843	-0.0124046	0.00779421	-0.0196291	0.0222754
G12496	0.1962	0.39606	0.0138876	-0.0709907	-0.0206043	-0.036135	0.0120045	0.0212887	0.0587752	0.14901	0.0333253	0.0518226	-0.0218261	0.043064	-0.0229602	-0.0274689	-0.0597157	-0.105187	-0.0218787	-0.0162721	-0.013541	0.00320825	0.0191331	-0.0345137	0.0194164	-0.00621588	-0.0203939	-0.0155068	-0.00780797	0.010745	-0.0221428	-0.0106702	-0.00734403	-0.0223013	0.0217247	-0.0149089	-0.0344087	-0.00847184	0.0300916	-0.00659692	0.0297233	-0.0307755	-0.0244428	-0.0245113	0.00371519	0.00162837	0.0185549	0.00510267	-0.0248513
G12497	0.238257	0.40183	0.0019503	-0.0754091	-0.0258158	-0.0336572	0.0146132	0.0264994	0.0699019	0.128033	0.0495521	0.0572821	-0.0124081	0.0219998	-0.00478863	-0.0245691	-0.0589277	-0.080395	-0.0183458	-0.0216274	-0.00514878	0.0175194	0.00223763	-0.0244428	0.0167374	-0.00774831	-0.0183083	-0.00658768	-0.00128152	0.0139739	-0.013646	-0.0108588	-0.00659612	-0.0175991	0.0278133	-0.0189887	-0.0234934	-0.000947847	0.0316122	0.00452243	0.0262022	-0.0141195	-0.0291208	-0.0157526	-0.00124413	-0.00170438	0.0127028	-0.00946388	-0.0159814
G12498	0.199798	0.0490628	-0.0228947	-0.0628954	0.0997306	0.00783452	0.0102529	-0.0137756	0.069394	0.0387557	-0.00475076	0.135251	0.0433239	-0.141881	0.0453899	0.0120944	0.084439	0.121363	0.0101461	0.0186193	-0.00660929	0.0720959	0.00680661	-0.145568	0.0350522	-0.0454986	0.00610098	0.013917	-0.0167701	0.0184245	0.00341785	-0.0232137	0.00346436	-0.0179867	0.0289612	-0.0630496	0.0455031	0.0138451	0.060946	0.0391834	0.0536269	-0.0463758	0.098874	0.041371	-0.029659	-0.0507965	0.00436573	0.0154395	0.110214
G12499	0.204546	0.027491	-0.015398	-0.0619352	0.102919	0.00916529	0.00246854	0.00766947	-0.00518303	0.0941957	0.0653284	0.0139023	0.033256	-0.144897	0.0176466	0.0334376	0.169928	0.117136	-0.0204144	-0.00887941	-0.00918918	0.033413	0.00427769	0.0812387	-0.0109658	0.0470643	0.0510869	-0.0394824	-0.0314577	-0.00254243	0.0588009	0.0427641	0.0258954	0.0827313	-0.00408139	0.0770892	0.00482034	0.0661655	-0.0133055	-0.0466039	0.0287561	0.0799677	-0.172245	-0.0691868	0.0269119	0.0531388	-0.034052	-0.0503606	-0.102878
G12500	0.295206	0.206422	-0.0211093	-0.0557787	0.0558907	-0.000210306	0.00932215	-0.0276632	0.0873745	0.125563	-0.0249896	-0.0141156	-0.00421192	-0.0117518	0.0283523	0.0161852	0.000325544	0.0330972	0.0122797	-0.0084136	0.0180734	0.0248544	0.0155666	-0.0350632	0.0203619	-0.0102413	0.00221656	-0.0101371	-0.00656371	-0.01367	0.0052743	0.00584907	0.00354633	-0.0148811	-0.0093043	-0.0115314	0.0109214	-0.00273818	-0.00336904	0.000112417	0.0389374	-0.00742274	0.0262693	-0.0212104	-0.00714675	0.0299886	-0.0188321	0.0156753	-0.0266663
G12501	0.291665	0.37529	-0.00576215	-0.0728094	0.0071328	-0.0277533	0.0117127	0.0112377	0.0509636	0.121775	0.0218875	0.0269352	-0.00446593	0.00159908	0.00566814	-0.0131488	-0.0379305	-0.0376279	-0.00730206	-0.00830987	-0.0135161	0.00992566	0.00531749	-0.0340478	0.0164526	-0.0139167	-0.00130538	-0.0022982	-0.00675598	-0.00165891	-0.0175861	-0.00749142	-0.00375224	-0.0270135	0.00171987	-0.0429141	0.00519847	0.000625632	0.0219851	0.00281406	0.0337027	-0.024684	0.00765162	-0.00102879	-0.0123723	-0.000616715	0.00568971	0.00479203	-0.00926202
G12502	0.276577	0.316855	-0.00304934	-0.0679642	-0.00745687	-0.0356199	-0.000485717	0.0290863	0.0419906	0.120518	0.033182	0.0428004	-0.0134191	0.00159637	-0.0049687	-0.0238495	-0.0165317	-0.029844	-0.000989875	-0.00883336	-0.0292797	0.00222721	0.00939482	0.0134993	0.000195078	0.00634651	0.00035431	-0.0212481	0.00224195	0.0109867	0.0151243	-0.0143423	-0.00584533	-0.00301944	0.0340899	0.00925018	-0.0168476	0.00574663	0.0148909	0.00232549	-0.0295956	0.0355614	-0.0411583	-0.00256872	0.0130158	-0.0162219	0.0126687	-0.00893595	0.00716711
G12503	0.192429	0.0765808	0.00418633	0.0778441	-0.141906	-0.0226847	0.00401711	0.0241029	0.0549625	-0.164072	0.103577	-0.188952	0.0733597	-0.0936551	0.0601177	0.0364623	0.0218178	0.0996393	0.0110933	0.00367202	0.0020644	0.0679996	0.0291967	-0.0915617	-0.00603516	-0.0451096	0.0116229	0.0450724	0.00591176	0.00366376	-0.0232012	0.0434305	0.0216828	0.0164321	-0.0583396	-0.0726919	0.0824149	0.030647	0.0215726	-0.0274333	0.152336	-0.101507	0.00174503	-0.000104164	-0.0351368	0.0395308	-0.00373696	-0.008885	-0.0187698
G12504	0.230628	-0.215013	-0.0335156	0.0820998	-0.0224137	0.024384	0.00896314	-0.0405693	0.0936228	0.0136274	0.0371632	0.0736254	0.0682037	-0.0833812	0.0680631	0.0123706	-0.0971941	0.0621391	0.0303199	0.0599567	0.0235108	0.00436699	0.0180151	-0.0440354	-0.0196416	-0.0406072	-0.0331895	0.0116825	0.0223943	0.0173081	-0.0314068	-0.00639875	-0.0218371	-0.00732542	-0.00265078	0.0271358	-0.0312766	-0.0324356	-0.0313372	0.0266581	-0.0688948	0.00431016	0.0113495	0.0350931	0.00338693	-0.0225517	0.0422977	0.000436728	-0.00584972
G12505	0.225526	-0.00387189	-0.0106571	0.121111	-0.192517	-0.0106285	0.0103916	0.0128383	0.0785612	-0.227352	0.0805048	0.0355426	0.00489586	-0.0289084	0.00326609	-0.0229086	0.0115963	-0.0491943	-0.0384486	-0.0355815	-0.0223386	-0.00573311	-0.0114915	-0.00145501	0.0329391	0.00642249	-0.0143361	-0.040299	-0.00690763	-0.00603675	0.016886	-0.0451181	-0.00921039	-0.0624853	0.069079	-0.0572382	-0.0569734	0.0217628	0.032321	0.0296238	-0.0260437	0.0433234	0.0003144	-0.00321942	-0.018502	-0.00980112	-0.00155946	0.0455561	-0.0113462
G12506	0.262376	0.130928	-0.00779626	0.113406	-0.209976	-0.0146049	-1.9585e-05	0.00824203	0.0232285	-0.235647	0.0321058	0.10348	-0.00188284	0.0115054	-0.022092	-0.0175964	0.0101818	-0.0460231	-0.0141884	0.00607224	-0.0277004	-0.0187309	-0.0111441	0.0538459	-0.00193286	0.0286349	0.0148582	0.00085821	0.00907603	-0.0206043	0.0242403	-0.00237848	-0.00597446	0.00683034	-0.00744893	0.0383869	-0.00571779	-0.00932962	-0.0530893	0.00466275	-0.0549571	0.0376048	0.054745	0.0182752	0.00484566	0.0228868	-0.031143	-0.0144076	0.028691
G12507	0.255484	0.230908	0.00811507	0.0726367	-0.178155	-0.0302244	0.0070805	0.0399609	-0.0138412	-0.132207	0.0409	-0.0553186	-0.000968714	0.0380598	-0.0105354	0.00688988	-0.00902136	-0.0119883	-0.00793362	0.015595	0.0464656	-0.0259153	-0.00573136	0.0353841	-0.00644823	0.0116392	-0.0120496	0.00896673	-0.00157515	0.00940463	-0.00452374	0.00670424	-0.0190941	0.0296701	-0.00910027	0.0378573	-0.00608332	-0.00166569	-0.00429218	-0.00519239	0.00877016	0.00492002	0.00522175	-0.0482676	0.0285376	0.0131119	-0.0212276	0.0275708	-0.0370804
G12508	0.145808	-0.173509	-0.0225131	-0.00712752	0.0287081	-0.00634487	0.00934605	0.0538933	0.0613408	0.0248124	0.185124	0.0028962	0.0607521	-0.138426	-0.00733045	-0.0433511	0.125419	-0.0449887	-0.0490043	-0.0673172	-0.179366	-0.0715041	-0.0175342	0.195568	-0.0443573	0.0646529	0.0714997	-0.0517717	-0.0256633	-0.0854334	0.0389792	0.0135524	0.0361979	-0.105727	-0.0364113	-0.0478773	0.0395475	0.0114564	-0.0304929	-0.0413278	-0.0279939	0.0100075	0.0416908	-0.0114479	-0.000206571	0.0283895	-0.0287172	0.00931156	0.000898885
G12509	0.263775	0.12006	-0.00469711	0.1041	-0.188257	-0.0152179	0.00364085	0.00840302	0.06771	-0.190615	0.0627429	-0.0234847	0.0276111	-0.0271354	0.0343101	0.0111528	-0.0253468	0.0215902	0.0142798	0.0291099	0.0260598	-0.000762769	-0.00763743	0.00413335	-0.00250048	-0.0201945	0.0230258	0.0331797	0.00449683	-0.0221968	0.0153811	-0.000637661	0.0026924	0.0105763	-0.0098502	0.0156458	0.00182991	0.00423862	-0.0190041	0.0184046	0.00213804	0.0195745	0.0387608	0.0248516	-0.00286521	0.0242329	-0.00628051	-0.00639524	0.0204104
G12510	0.253001	-0.106065	-0.02214	0.0711208	-0.0397211	0.024505	0.000969602	-0.0282362	0.0542048	-0.0352498	-0.0487604	0.169944	-0.013689	-0.068884	0.0170874	-0.0156519	0.064893	0.116862	0.00993457	-0.00298309	0.0214133	-0.0128838	-0.00581772	0.0292144	-0.0157729	0.00950712	-0.00666124	-0.00724032	0.00554321	-0.00876674	0.00814622	0.0170896	0.0105997	0.00524146	-0.0421583	0.0135266	0.0371938	0.00426243	-0.0243039	-0.0385908	-0.00510663	-0.0266834	-0.06836	-0.0126684	-0.00391194	-0.0644548	0.0397973	0.0035218	0.00317647
G12511	0.237335	0.017021	-0.00553029	0.0517711	-0.0589986	-0.0024416	0.000165283	-0.00907139	0.063356	-0.0561075	-0.00607395	-0.0520715	0.0307152	-0.101535	0.0463929	-0.0150006	0.0634755	0.16201	0.0195524	0.00677218	0.00962436	0.0192326	-0.0223521	-0.0242679	-0.00637463	0.00121941	-0.00423325	-0.0455809	-0.00263616	0.0512882	0.0054652	-0.0169473	0.00419562	-0.00807656	0.039466	0.0273381	-0.029394	-0.00296566	0.0222125	0.00421731	-0.0573992	0.0111132	-0.147878	-0.0116842	0.00732184	-0.0841309	0.0870883	-0.0389616	0.0364344
G12512	0.242823	0.198949	0.00211901	0.0914218	-0.217806	-0.0345461	0.00723925	0.0409777	0.0291361	-0.249671	0.112122	-0.0387246	0.0261609	-0.00969711	0.0182852	-0.00414164	-0.0348937	-0.0203883	0.00307992	0.00901816	-0.00552184	0.014736	0.00935553	-0.0051753	0.011712	0.00219606	0.00848618	-0.00928437	-0.00332782	-0.00963877	0.0170087	-0.00955831	0.000827564	0.0098183	0.0126711	0.000605119	-0.00426699	0.00760494	0.00256246	-0.00454596	-0.0146391	0.0222257	0.0190699	0.0165587	0.00730016	0.00586008	-0.0171089	0.0141388	0.0113819
G12513	0.224286	-0.0838733	-0.00658327	0.0212428	0.000468166	0.0010022	0.00203721	0.094169	-0.159901	0.134917	0.0873946	-0.205476	0.047792	-0.00356235	0.0653267	0.0471604	-0.0735044	0.0178151	0.0174594	0.0390455	0.0214362	-0.0262424	-0.0414971	0.042209	-0.0228273	-0.000753899	0.0150323	-0.00222944	-0.0153003	-0.00591679	0.0261701	0.015965	0.0150715	-0.00974519	0.0299692	-0.0262941	0.00260104	0.0554184	0.0740447	-0.0165999	0.0420463	0.0300665	-0.0601827	-0.0249572	0.0167165	0.0223147	-0.0145802	0.0051474	-0.0593074
G12514	0.174908	-0.0948332	0.00742772	0.0643799	-0.0446372	0.00821196	0.00521489	0.0933855	-0.2317	-0.0359879	-0.0017368	0.130835	-0.00553992	-0.0212289	0.0278721	0.00791555	0.00423	0.0592108	0.0117754	0.00317533	0.064243	0.0988949	0.0215149	-0.17463	0.0712433	-0.0338767	-0.0540851	-0.0305714	-0.00856964	0.115833	-0.0181438	-0.0556618	-0.063835	0.0832398	0.0694799	0.068013	-0.076953	-0.0188006	0.0435793	0.0265395	0.0260935	0.0424414	0.00505338	-0.0613377	0.020954	0.0320047	-0.0221238	-0.0383104	-0.0145309
G12515	0.247145	0.0102818	0.00771552	0.0590319	-0.0568713	0.00855302	-0.0125646	0.0298437	-0.17641	-0.0307432	-0.109402	0.169896	-0.0359774	0.0400841	-0.0296967	-0.0209145	-0.00144994	0.0520602	0.0362253	0.0187172	0.0185111	0.00608466	0.0168994	0.00852453	-0.0356281	-0.00369209	0.013672	0.0674582	0.0351395	-0.00293521	-0.00975542	0.0264139	-0.00978358	0.0677738	-0.0835505	0.0847738	0.0399907	-0.0461495	-0.0964452	0.00169862	-0.0450083	-0.0274478	0.0403166	0.0696979	-0.0196143	0.0154462	0.0188762	-0.0592575	0.0566255
G12516	0.249653	-0.102048	-0.00382158	0.0677579	-0.001287	0.0310322	-0.0046923	0.0124739	-0.154885	0.0652738	-0.112981	0.0699068	-0.0474071	0.0639184	-0.0154743	-0.0146086	0.0239844	0.0102707	-0.00295547	-0.0391888	0.0331335	-0.0370045	-0.0502161	-0.00362076	-0.00171831	-0.00107549	-0.00995503	0.000449009	0.00529517	-0.0166757	0.0123262	-0.0130092	-0.00557549	-0.0194836	0.0367596	-0.061516	0.00817116	0.0349114	0.026743	0.0133417	0.0349732	-0.0114273	0.012803	0.0160494	-0.041971	0.0279825	-0.0163044	0.00478986	0.0118745
G12517	0.225868	-0.0340697	0.0164271	0.0821902	-0.0444691	0.0159603	-0.00264392	0.059211	-0.189415	0.0844909	-0.0517408	-0.238277	0.022514	-0.00176917	0.0217313	0.051116	0.0212248	0.0856981	0.0396281	-0.00807599	0.0303058	-0.00093812	0.025224	0.00985203	-0.0127974	-0.00909335	0.00911974	0.0123991	-0.00302702	-0.0193078	-0.0218393	0.0258253	0.0538347	0.000277227	-0.0880496	-0.0130544	0.0702165	-0.0284139	-0.0176715	-0.0475861	0.0318143	-0.0542444	-0.0148288	-0.010444	0.0128109	-0.0499679	0.0171451	0.019855	0.00135523
G12518	0.20476	-0.0397219	0.0114426	0.0586108	-0.0297603	0.0144034	0.00309549	0.0753528	-0.247661	-0.0400439	-0.0437493	0.182053	-0.040952	-0.00236444	-0.053821	-0.0570377	0.097495	-0.0065395	-0.0449556	-0.0377237	-0.0528631	-0.0720347	-0.0755495	0.0942655	-0.0165474	0.0163601	0.00113155	-0.0596201	-0.0248988	-0.00389746	0.0336732	-0.0233009	-0.00379246	-0.0624414	0.0644708	-0.0744166	-0.0165037	0.0636736	0.0814308	0.0119583	0.0394194	0.0276419	0.0481529	-0.0130735	0.00445162	0.0652717	-0.0252104	0.0277866	-0.0489563
G12519	0.0983573	-0.120972	0.00652837	-0.00272703	0.0324928	0.00805334	0.000499071	0.0922382	-0.221066	0.0230824	0.0920683	-0.0273155	0.0170553	-0.0297189	-0.0860993	0.0381287	0.0855734	-0.212891	-0.0495876	-0.103734	-0.15497	0.16626	0.188463	-0.159392	0.108429	-0.0212019	0.0397777	0.0178109	-0.0150233	-0.0530486	-0.0678097	0.0255646	0.0457162	0.0251878	-0.0440101	-0.00255412	0.00550003	-0.088357	-0.120662	0.0331432	-0.0484476	-0.0544975	0.0188554	0.00492915	-0.00545919	-0.0205175	-0.0167787	0.0292741	0.0109076
G12520	0.22555	-0.175073	-0.0044642	0.0780121	-0.00370119	0.0362277	-0.00360275	0.0526684	-0.219151	0.065126	-0.0610747	0.152717	-0.00308961	0.0011936	0.024808	-0.0059361	-0.0400445	0.0200825	0.0188237	0.0317919	0.0188419	-0.0353708	-0.0409164	0.0150514	0.00216094	-0.0267778	0.00220911	0.00625721	-0.00403568	-0.015185	0.0130068	-0.0108068	0.00131271	-0.0310217	0.00120303	-0.029341	-0.0068797	0.00187655	0.0396073	-0.00505045	0.0404291	0.0170261	0.0568113	-0.0112887	0.00446285	0.040871	-0.0144155	0.0147805	-0.00260706
G12521	0.239013	0.157151	0.0268377	0.0643234	-0.0913806	-0.00969251	-0.00150949	0.08751	-0.248106	0.0387596	-0.0520876	-0.0518769	-0.0114862	0.0342634	-0.0126447	0.016896	0.00946532	0.0406609	0.0181366	0.00656037	0.043814	-0.00909103	0.0136647	0.0243715	-0.0274647	0.000467534	0.0122002	0.0208678	0.00563537	-8.9998e-05	-0.0169549	0.037898	0.0349529	0.0538992	-0.0913801	0.0257737	0.0679272	-0.0106386	-0.0198893	-0.057261	0.042516	-0.0555136	-0.0348021	-0.0372768	0.0199741	-0.0256849	-0.0125554	0.00818619	-0.024516
G12522	0.0939392	-0.152358	-0.00565928	-0.0396289	0.0393629	-0.0230518	0.00558268	0.17613	-0.240479	0.0611936	0.201148	-0.119545	0.0625305	0.004266	0.0557509	-0.00417789	-0.0823795	-0.00438091	0.00539346	-0.0249824	-0.0574868	-0.0195048	-0.0424805	0.0110602	0.0173625	0.0304813	-0.0220015	-0.0209821	0.0183768	-0.0013184	0.0265748	-0.0481094	-0.034768	-0.0947539	0.097124	-0.0744532	-0.0604226	0.016089	-0.0241211	0.0552767	-0.114511	0.0136509	-0.0162673	0.0783783	-0.0286944	-0.0708904	0.0917863	-0.021911	0.0492466
[truncated: 53 more columns]

## Sheet: Fig.1B
SubjectID1	SubjectID2	Group2	Distance
G12420	G12419	Field	0.91791
G12421	G12419	Field	0.959032
G12421	G12420	Field	0.890093
G12422	G12419	Field	0.931217
G12422	G12420	Field	0.915663
G12422	G12421	Field	0.917384
G12423	G12419	Field	0.8875
G12423	G12420	Field	0.909091
G12423	G12421	Field	0.934859
G12423	G12422	Field	0.872727
G12424	G12419	Field	0.960331
G12424	G12420	Field	0.885269
G12424	G12421	Field	0.840834
G12424	G12422	Field	0.927914
G12424	G12423	Field	0.926868
G12425	G12419	Field	0.962687
G12425	G12420	Field	0.904908
G12425	G12421	Field	0.835308
G12425	G12422	Field	0.929915
G12425	G12423	Field	0.940141
G12425	G12424	Field	0.844127
G12426	G12419	Field	0.922794
G12426	G12420	Field	0.897311
G12426	G12421	Field	0.890601
G12426	G12422	Field	0.896657
G12426	G12423	Field	0.909968
G12426	G12424	Field	0.892006
G12426	G12425	Field	0.900307
G12427	G12419	Field	0.914894
G12427	G12420	Field	0.90303
G12427	G12421	Field	0.912069
G12427	G12422	Field	0.908367
G12427	G12423	Field	0.908297
G12427	G12424	Field	0.931402
G12427	G12425	Field	0.928328
G12427	G12426	Field	0.903904
G12428	G12419	Field	0.951009
G12428	G12420	Field	0.9125
G12428	G12421	Field	0.87
G12428	G12422	Field	0.915
G12428	G12423	Field	0.912467
G12428	G12424	Field	0.856574
G12428	G12425	Field	0.874286
G12428	G12426	Field	0.899371
G12428	G12427	Field	0.91
G12429	G12419	Field	0.944805
G12429	G12420	Field	0.89726
G12429	G12421	Field	0.882615
G12429	G12422	Field	0.893557
G12429	G12423	Field	0.915205
G12429	G12424	Field	0.869326
G12429	G12425	Field	0.89528
G12429	G12426	Field	0.887872
G12429	G12427	Field	0.909341
G12429	G12428	Field	0.886
G12430	G12419	Field	0.982123
G12430	G12420	Field	0.962136
G12430	G12421	Field	0.945626
G12430	G12422	Field	0.969538
G12430	G12423	Field	0.96875
G12430	G12424	Field	0.941353
G12430	G12425	Field	0.948819
G12430	G12426	Field	0.960233
G12430	G12427	Field	0.972832
G12430	G12428	Field	0.953297
G12430	G12429	Field	0.960452
G12431	G12419	Field	0.981358
G12431	G12420	Field	0.958239
G12431	G12421	Field	0.948854
G12431	G12422	Field	0.96402
G12431	G12423	Field	0.970812
G12431	G12424	Field	0.940386
G12431	G12425	Field	0.945922
G12431	G12426	Field	0.959551
G12431	G12427	Field	0.964109
G12431	G12428	Field	0.954927
G12431	G12429	Field	0.954148
G12431	G12430	Field	0.840841
G12432	G12419	Field	0.973262
G12432	G12420	Field	0.953668
G12432	G12421	Field	0.946753
G12432	G12422	Field	0.953917
G12432	G12423	Field	0.938272
G12432	G12424	Field	0.947431
G12432	G12425	Field	0.95201
G12432	G12426	Field	0.947876
G12432	G12427	Field	0.956522
G12432	G12428	Field	0.941581
G12432	G12429	Field	0.950909
G12432	G12430	Field	0.906955
G12432	G12431	Field	0.888525
G12433	G12419	Field	0.975728
G12433	G12420	Field	0.962433
G12433	G12421	Field	0.951852
G12433	G12422	Field	0.957627
G12433	G12423	Field	0.962306
G12433	G12424	Field	0.947308
G12433	G12425	Field	0.951673
G12433	G12426	Field	0.955197
G12433	G12427	Field	0.939914
G12433	G12428	Field	0.9536
G12433	G12429	Field	0.961149
G12433	G12430	Field	0.882791
G12433	G12431	Field	0.86192
G12433	G12432	Field	0.88595
G12434	G12419	Field	0.982533
G12434	G12420	Field	0.959924
G12434	G12421	Field	0.944876
G12434	G12422	Field	0.962733
G12434	G12423	Field	0.967265
G12434	G12424	Field	0.927177
G12434	G12425	Field	0.943925
G12434	G12426	Field	0.956065
G12434	G12427	Field	0.972364
G12434	G12428	Field	0.946606
G12434	G12429	Field	0.956401
G12434	G12430	Field	0.833674
G12434	G12431	Field	0.829469
G12434	G12432	Field	0.902688
G12434	G12433	Field	0.885036
G12435	G12419	Field	0.973274
G12435	G12420	Field	0.959664
G12435	G12421	Field	0.940334
G12435	G12422	Field	0.950593
G12435	G12423	Field	0.945946
G12435	G12424	Field	0.940265
G12435	G12425	Field	0.953901
G12435	G12426	Field	0.951096
G12435	G12427	Field	0.952849
G12435	G12428	Field	0.940367
G12435	G12429	Field	0.951923
G12435	G12430	Field	0.885894
G12435	G12431	Field	0.877949
G12435	G12432	Field	0.889408
G12435	G12433	Field	0.884101
G12435	G12434	Field	0.873101
G12436	G12419	Field	0.969199
G12436	G12420	Field	0.958991
G12436	G12421	Field	0.950282
G12436	G12422	Field	0.96
G12436	G12423	Field	0.960152
G12436	G12424	Field	0.951731
G12436	G12425	Field	0.95838
G12436	G12426	Field	0.954259
G12436	G12427	Field	0.956364
G12436	G12428	Field	0.952924
G12436	G12429	Field	0.956456
G12436	G12430	Field	0.876316
G12436	G12431	Field	0.826267
G12436	G12432	Field	0.874627
G12436	G12433	Field	0.886076
G12436	G12434	Field	0.865854
G12436	G12435	Field	0.873984
G12437	G12419	Field	0.983491
G12437	G12420	Field	0.96236
G12437	G12421	Field	0.932947
G12437	G12422	Field	0.966741
G12437	G12423	Field	0.970522
G12437	G12424	Field	0.934953
G12437	G12425	Field	0.938944
G12437	G12426	Field	0.955056
G12437	G12427	Field	0.961068
G12437	G12428	Field	0.95311
G12437	G12429	Field	0.960591
G12437	G12430	Field	0.845179
G12437	G12431	Field	0.819115
G12437	G12432	Field	0.905697
G12437	G12433	Field	0.8739
G12437	G12434	Field	0.831224
G12437	G12435	Field	0.874291
G12437	G12436	Field	0.859259
G12438	G12419	Field	0.974249
G12438	G12420	Field	0.96204
G12438	G12421	Field	0.938776
G12438	G12422	Field	0.96037
G12438	G12423	Field	0.956224
G12438	G12424	Field	0.944348
G12438	G12425	Field	0.950322
G12438	G12426	Field	0.959716
G12438	G12427	Field	0.959103
G12438	G12428	Field	0.949059
G12438	G12429	Field	0.955224
G12438	G12430	Field	0.864085
G12438	G12431	Field	0.847139
G12438	G12432	Field	0.895097
G12438	G12433	Field	0.876116
G12438	G12434	Field	0.831279
G12438	G12435	Field	0.871629
G12438	G12436	Field	0.862971
G12438	G12437	Field	0.843325
G12439	G12419	Field	0.982935
G12439	G12420	Field	0.967615
G12439	G12421	Field	0.936393
G12439	G12422	Field	0.971185
G12439	G12423	Field	0.967033
G12439	G12424	Field	0.938978
G12439	G12425	Field	0.947284
G12439	G12426	Field	0.95751
G12439	G12427	Field	0.96905
G12439	G12428	Field	0.951583
G12439	G12429	Field	0.954808
G12439	G12430	Field	0.843015
G12439	G12431	Field	0.844058
G12439	G12432	Field	0.897016
G12439	G12433	Field	0.883019
G12439	G12434	Field	0.83011
G12439	G12435	Field	0.875919
G12439	G12436	Field	0.867384
G12439	G12437	Field	0.831655
G12439	G12438	Field	0.840909
G12441	G12419	Field	0.977461
G12441	G12420	Field	0.959184
G12441	G12421	Field	0.932063
G12441	G12422	Field	0.966741
G12441	G12423	Field	0.975169
G12441	G12424	Field	0.929078
G12441	G12425	Field	0.929226
G12441	G12426	Field	0.949692
G12441	G12427	Field	0.969095
G12441	G12428	Field	0.945034
G12441	G12429	Field	0.953373
G12441	G12430	Field	0.885947
G12441	G12431	Field	0.882661
G12441	G12432	Field	0.933971
G12441	G12433	Field	0.902857
G12441	G12434	Field	0.894947
G12441	G12435	Field	0.919238
G12441	G12436	Field	0.9
G12441	G12437	Field	0.862044
G12441	G12438	Field	0.894576
G12441	G12439	Field	0.875346
G12442	G12419	Field	0.952055
G12442	G12420	Field	0.952596
G12442	G12421	Field	0.939219
G12442	G12422	Field	0.940845
G12442	G12423	Field	0.933333
G12442	G12424	Field	0.953064
G12442	G12425	Field	0.942029
G12442	G12426	Field	0.941043
G12442	G12427	Field	0.941176
G12442	G12428	Field	0.943026
G12442	G12429	Field	0.942797
G12442	G12430	Field	0.931034
G12442	G12431	Field	0.915704
G12442	G12432	Field	0.920696
G12442	G12433	Field	0.91439
G12442	G12434	Field	0.927255
G12442	G12435	Field	0.91453
G12442	G12436	Field	0.904376
G12442	G12437	Field	0.915183
G12442	G12438	Field	0.917375
G12442	G12439	Field	0.923387
G12442	G12441	Field	0.878788
G12443	G12419	Field	0.96
G12443	G12420	Field	0.953586
G12443	G12421	Field	0.94337
G12443	G12422	Field	0.945736
G12443	G12423	Field	0.939227
G12443	G12424	Field	0.95625
G12443	G12425	Field	0.944598
G12443	G12426	Field	0.947257
G12443	G12427	Field	0.943299
G12443	G12428	Field	0.948339
G12443	G12429	Field	0.950593
G12443	G12430	Field	0.935176
G12443	G12431	Field	0.915084
G12443	G12432	Field	0.936937
G12443	G12433	Field	0.928328
G12443	G12434	Field	0.930451
G12443	G12435	Field	0.920712
G12443	G12436	Field	0.924012
G12443	G12437	Field	0.927711
G12443	G12438	Field	0.925495
G12443	G12439	Field	0.938224
G12443	G12441	Field	0.8875
G12443	G12442	Field	0.857143
G12444	G12419	Field	0.919786
G12444	G12420	Field	0.962536
G12444	G12421	Field	0.962046
G12444	G12422	Field	0.941634
G12444	G12423	Field	0.902655
G12444	G12424	Field	0.965976
G12444	G12425	Field	0.966997
G12444	G12426	Field	0.941691
G12444	G12427	Field	0.942085
G12444	G12428	Field	0.956731
G12444	G12429	Field	0.955026
G12444	G12430	Field	0.959703
G12444	G12431	Field	0.95625
G12444	G12432	Field	0.949074
G12444	G12433	Field	0.950959
G12444	G12434	Field	0.95842
G12444	G12435	Field	0.935872
G12444	G12436	Field	0.948529
G12444	G12437	Field	0.957494
G12444	G12438	Field	0.957616
G12444	G12439	Field	0.966774
G12444	G12441	Field	0.943311
G12444	G12442	Field	0.890855
G12444	G12443	Field	0.909091
G12445	G12419	Field	0.983218
G12445	G12420	Field	0.96875
G12445	G12421	Field	0.940364
G12445	G12422	Field	0.973881
G12445	G12423	Field	0.972302
G12445	G12424	Field	0.941788
G12445	G12425	Field	0.948662
G12445	G12426	Field	0.963446
G12445	G12427	Field	0.978684
G12445	G12428	Field	0.956162
G12445	G12429	Field	0.965313
G12445	G12430	Field	0.907609
G12445	G12431	Field	0.905921
G12445	G12432	Field	0.943987
G12445	G12433	Field	0.942308
G12445	G12434	Field	0.904847
G12445	G12435	Field	0.937451
G12445	G12436	Field	0.919753
G12445	G12437	Field	0.911565
G12445	G12438	Field	0.915379
G12445	G12439	Field	0.90665
G12445	G12441	Field	0.841343
G12445	G12442	Field	0.911392
G12445	G12443	Field	0.904255
G12445	G12444	Field	0.943324
G12446	G12419	Field	0.963235
G12446	G12420	Field	0.958781
G12446	G12421	Field	0.941469
G12446	G12422	Field	0.953291
G12446	G12423	Field	0.955457
G12446	G12424	Field	0.950969
G12446	G12425	Field	0.942572
G12446	G12426	Field	0.951526
G12446	G12427	Field	0.944563
G12446	G12428	Field	0.938412
G12446	G12429	Field	0.948805
G12446	G12430	Field	0.923903
G12446	G12431	Field	0.902287
G12446	G12432	Field	0.928571
G12446	G12433	Field	0.919697
G12446	G12434	Field	0.922467
G12446	G12435	Field	0.91954
G12446	G12436	Field	0.916667
G12446	G12437	Field	0.911237
G12446	G12438	Field	0.912621
G12446	G12439	Field	0.919781
G12446	G12441	Field	0.868499
G12446	G12442	Field	0.875706
G12446	G12443	Field	0.868705
G12446	G12444	Field	0.894619
G12446	G12445	Field	0.893635
G12447	G12419	Field	0.959627
G12447	G12420	Field	0.964286
G12447	G12421	Field	0.956164
G12447	G12422	Field	0.961538
G12447	G12423	Field	0.953297
G12447	G12424	Field	0.958698
G12447	G12425	Field	0.964529
G12447	G12426	Field	0.946921
G12447	G12427	Field	0.95641
G12447	G12428	Field	0.951941
G12447	G12429	Field	0.956522
G12447	G12430	Field	0.94707
G12447	G12431	Field	0.946681
G12447	G12432	Field	0.932727
G12447	G12433	Field	0.947811
G12447	G12434	Field	0.952952
G12447	G12435	Field	0.952681
G12447	G12436	Field	0.943028
G12447	G12437	Field	0.950739
G12447	G12438	Field	0.949772
G12447	G12439	Field	0.946206
G12447	G12441	Field	0.918782
G12447	G12442	Field	0.910064
G12447	G12443	Field	0.904858
G12447	G12444	Field	0.922872
G12447	G12445	Field	0.926893
G12447	G12446	Field	0.886121
G12448	G12419	Field	0.977238
G12448	G12420	Field	0.962594
G12448	G12421	Field	0.943378
G12448	G12422	Field	0.9681
G12448	G12423	Field	0.967001
G12448	G12424	Field	0.945995
G12448	G12425	Field	0.945245
G12448	G12426	Field	0.951005
G12448	G12427	Field	0.966759
G12448	G12428	Field	0.955017
G12448	G12429	Field	0.960432
G12448	G12430	Field	0.928466
G12448	G12431	Field	0.915353
G12448	G12432	Field	0.94533
G12448	G12433	Field	0.939494
G12448	G12434	Field	0.92722
G12448	G12435	Field	0.9375
G12448	G12436	Field	0.923711
G12448	G12437	Field	0.914153
G12448	G12438	Field	0.919313
G12448	G12439	Field	0.921922
G12448	G12441	Field	0.858537
G12448	G12442	Field	0.90013
G12448	G12443	Field	0.898623
G12448	G12444	Field	0.940171
G12448	G12445	Field	0.8715
G12448	G12446	Field	0.872664
G12448	G12447	Field	0.83687
G12449	G12419	Field	0.988673
G12449	G12420	Field	0.966226
G12449	G12421	Field	0.934562
G12449	G12422	Field	0.979907
G12449	G12423	Field	0.983529
G12449	G12424	Field	0.926245
G12449	G12425	Field	0.935791
G12449	G12426	Field	0.960972
G12449	G12427	Field	0.979938
G12449	G12428	Field	0.96
G12449	G12429	Field	0.965591
G12449	G12430	Field	0.888219
G12449	G12431	Field	0.886458
G12449	G12432	Field	0.95258
G12449	G12433	Field	0.929812
G12449	G12434	Field	0.890092
G12449	G12435	Field	0.934548
G12449	G12436	Field	0.908356
G12449	G12437	Field	0.87436
G12449	G12438	Field	0.900539
G12449	G12439	Field	0.884082
G12449	G12441	Field	0.771712
G12449	G12442	Field	0.908812
G12449	G12443	Field	0.913433
G12449	G12444	Field	0.958991
G12449	G12445	Field	0.828151
G12449	G12446	Field	0.882524
G12449	G12447	Field	0.928466
G12449	G12448	Field	0.853487
G12450	G12419	Field	0.983471
G12450	G12420	Field	0.973654
G12450	G12421	Field	0.93898
G12450	G12422	Field	0.968072
G12450	G12423	Field	0.973822
G12450	G12424	Field	0.948936
G12450	G12425	Field	0.952209
G12450	G12426	Field	0.958285
G12450	G12427	Field	0.966837
G12450	G12428	Field	0.950216
G12450	G12429	Field	0.960938
G12450	G12430	Field	0.921053
G12450	G12431	Field	0.917062
G12450	G12432	Field	0.940043
G12450	G12433	Field	0.936918
G12450	G12434	Field	0.918425
G12450	G12435	Field	0.939364
G12450	G12436	Field	0.928433
G12450	G12437	Field	0.912593
G12450	G12438	Field	0.912007
G12450	G12439	Field	0.923187
G12450	G12441	Field	0.857588
G12450	G12442	Field	0.909091
G12450	G12443	Field	0.88284
G12450	G12444	Field	0.94517
G12450	G12445	Field	0.867036
G12450	G12446	Field	0.885157
G12450	G12447	Field	0.864897
G12450	G12448	Field	0.80597
G12450	G12449	Field	0.858549
G12451	G12419	Field	0.966667
G12451	G12420	Field	0.966862
G12451	G12421	Field	0.971686
G12451	G12422	Field	0.96
G12451	G12423	Field	0.955
G12451	G12424	Field	0.970379
G12451	G12425	Field	0.964889
G12451	G12426	Field	0.961014
G12451	G12427	Field	0.965035
G12451	G12428	Field	0.965753
G12451	G12429	Field	0.967093
G12451	G12430	Field	0.940147
G12451	G12431	Field	0.940991
G12451	G12432	Field	0.95302
G12451	G12433	Field	0.935691
G12451	G12434	Field	0.937443
G12451	G12435	Field	0.950599
G12451	G12436	Field	0.935438
G12451	G12437	Field	0.938343
G12451	G12438	Field	0.93311
G12451	G12439	Field	0.942164
G12451	G12441	Field	0.946463
G12451	G12442	Field	0.939806
G12451	G12443	Field	0.952899
G12451	G12444	Field	0.952607
G12451	G12445	Field	0.964955
G12451	G12446	Field	0.944268
G12451	G12447	Field	0.958333
G12451	G12448	Field	0.957811
G12451	G12449	Field	0.959497
G12451	G12450	Field	0.965079
G12452	G12419	Field	0.969849
G12452	G12420	Field	0.974729
G12452	G12421	Field	0.973006
G12452	G12422	Field	0.961039
G12452	G12423	Field	0.954128
G12452	G12424	Field	0.957471
G12452	G12425	Field	0.979192
G12452	G12426	Field	0.969314
G12452	G12427	Field	0.942982
G12452	G12428	Field	0.964516
G12452	G12429	Field	0.962134
G12452	G12430	Field	0.947788
G12452	G12431	Field	0.944332
G12452	G12432	Field	0.935691
G12452	G12433	Field	0.952096
G12452	G12434	Field	0.941382
G12452	G12435	Field	0.945792
G12452	G12436	Field	0.938776
G12452	G12437	Field	0.949309
G12452	G12438	Field	0.944857
G12452	G12439	Field	0.947935
G12452	G12441	Field	0.951242
G12452	G12442	Field	0.940109
G12452	G12443	Field	0.950596
G12452	G12444	Field	0.945055
G12452	G12445	Field	0.955272
G12452	G12446	Field	0.939486
G12452	G12447	Field	0.957483
G12452	G12448	Field	0.95614
G12452	G12449	Field	0.96687
G12452	G12450	Field	0.944964
G12452	G12451	Field	0.946515
G12453	G12419	Field	0.931034
G12453	G12420	Field	0.957576
G12453	G12421	Field	0.968013
G12453	G12422	Field	0.92437
G12453	G12423	Field	0.884615
G12453	G12424	Field	0.955657
G12453	G12425	Field	0.967851
G12453	G12426	Field	0.948485
G12453	G12427	Field	0.911392
G12453	G12428	Field	0.944444
G12453	G12429	Field	0.947222
G12453	G12430	Field	0.967914
G12453	G12431	Field	0.961977
G12453	G12432	Field	0.936893
G12453	G12433	Field	0.95614
G12453	G12434	Field	0.963197
G12453	G12435	Field	0.942505
G12453	G12436	Field	0.952919
G12453	G12437	Field	0.969629
G12453	G12438	Field	0.956698
G12453	G12439	Field	0.968444
G12453	G12441	Field	0.977679
G12453	G12442	Field	0.941176
G12453	G12443	Field	0.949062
G12453	G12444	Field	0.933333
G12453	G12445	Field	0.976393
G12453	G12446	Field	0.951648
G12453	G12447	Field	0.962667
G12453	G12448	Field	0.971751
G12453	G12449	Field	0.984424
G12453	G12450	Field	0.964706
G12453	G12451	Field	0.955882
G12453	G12452	Field	0.854321
G12454	G12419	Field	0.987013
G12454	G12420	Field	0.976838
G12454	G12421	Field	0.961196
G12454	G12422	Field	0.974586
G12454	G12423	Field	0.970387
G12454	G12424	Field	0.955281
G12454	G12425	Field	0.962783
G12454	G12426	Field	0.968623
G12454	G12427	Field	0.965517
G12454	G12428	Field	0.963878
G12454	G12429	Field	0.967583
G12454	G12430	Field	0.923026
G12454	G12431	Field	0.911679
G12454	G12432	Field	0.94084
G12454	G12433	Field	0.939002
G12454	G12434	Field	0.911359
G12454	G12435	Field	0.9287
G12454	G12436	Field	0.925634
G12454	G12437	Field	0.90784
G12454	G12438	Field	0.926339
G12454	G12439	Field	0.908356
G12454	G12441	Field	0.915301
G12454	G12442	Field	0.943705
G12454	G12443	Field	0.944444
G12454	G12444	Field	0.970033
G12454	G12445	Field	0.92336
G12454	G12446	Field	0.931163
G12454	G12447	Field	0.95776
G12454	G12448	Field	0.936978
G12454	G12449	Field	0.921397
G12454	G12450	Field	0.927473
G12454	G12451	Field	0.931907
G12454	G12452	Field	0.889541
G12454	G12453	Field	0.929577
G12455	G12419	Field	0.988718
G12455	G12420	Field	0.979483
G12455	G12421	Field	0.964835
G12455	G12422	Field	0.980695
G12455	G12423	Field	0.978218
G12455	G12424	Field	0.962937
G12455	G12425	Field	0.968544
G12455	G12426	Field	0.977718
G12455	G12427	Field	0.976789
G12455	G12428	Field	0.971284
G12455	G12429	Field	0.97745
G12455	G12430	Field	0.921149
G12455	G12431	Field	0.915606
G12455	G12432	Field	0.961409
G12455	G12433	Field	0.948063
G12455	G12434	Field	0.912964
G12455	G12435	Field	0.939516
G12455	G12436	Field	0.933962
G12455	G12437	Field	0.915297
G12455	G12438	Field	0.928377
G12455	G12439	Field	0.914286
G12455	G12441	Field	0.919395
G12455	G12442	Field	0.949275
G12455	G12443	Field	0.948854
G12455	G12444	Field	0.97971
G12455	G12445	Field	0.919105
G12455	G12446	Field	0.9455
G12455	G12447	Field	0.959755
G12455	G12448	Field	0.938151
G12455	G12449	Field	0.909845
G12455	G12450	Field	0.935117
G12455	G12451	Field	0.930192
G12455	G12452	Field	0.921502
G12455	G12453	Field	0.952669
G12455	G12454	Field	0.838535
G12456	G12419	Field	0.987052
G12456	G12420	Field	0.978261
G12456	G12421	Field	0.963388
G12456	G12422	Field	0.983162
G12456	G12423	Field	0.975915
G12456	G12424	Field	0.958018
G12456	G12425	Field	0.969242
G12456	G12426	Field	0.97028
G12456	G12427	Field	0.974576
G12456	G12428	Field	0.968621
G12456	G12429	Field	0.978041
G12456	G12430	Field	0.925194
G12456	G12431	Field	0.911609
G12456	G12432	Field	0.947761
G12456	G12433	Field	0.940843
G12456	G12434	Field	0.910018
G12456	G12435	Field	0.934283
G12456	G12436	Field	0.923137
G12456	G12437	Field	0.910848
G12456	G12438	Field	0.914634
G12456	G12439	Field	0.917225
G12456	G12441	Field	0.912204
G12456	G12442	Field	0.94788
G12456	G12443	Field	0.94569
G12456	G12444	Field	0.97356
G12456	G12445	Field	0.913783
G12456	G12446	Field	0.937449
G12456	G12447	Field	0.958155
G12456	G12448	Field	0.932192
G12456	G12449	Field	0.902314
G12456	G12450	Field	0.932939
G12456	G12451	Field	0.932937
G12456	G12452	Field	0.916318
G12456	G12453	Field	0.94897
G12456	G12454	Field	0.836449
G12456	G12455	Field	0.82253
G12457	G12419	Field	0.980848
G12457	G12420	Field	0.973864
G12457	G12421	Field	0.962832
G12457	G12422	Field	0.973552
G12457	G12423	Field	0.961942
G12457	G12424	Field	0.950127
G12457	G12425	Field	0.967314
G12457	G12426	Field	0.968109
G12457	G12427	Field	0.961881
G12457	G12428	Field	0.957311
G12457	G12429	Field	0.958935
G12457	G12430	Field	0.922968
G12457	G12431	Field	0.910672
G12457	G12432	Field	0.9371
G12457	G12433	Field	0.939549
G12457	G12434	Field	0.905032
G12457	G12435	Field	0.929212
G12457	G12436	Field	0.91537
G12457	G12437	Field	0.915441
G12457	G12438	Field	0.919578
G12457	G12439	Field	0.914265
G12457	G12441	Field	0.92571
G12457	G12442	Field	0.942463
G12457	G12443	Field	0.950331
G12457	G12444	Field	0.967047
G12457	G12445	Field	0.922623
G12457	G12446	Field	0.936345
G12457	G12447	Field	0.955947
G12457	G12448	Field	0.937242
G12457	G12449	Field	0.921251
G12457	G12450	Field	0.927778
G12457	G12451	Field	0.929348
G12457	G12452	Field	0.880744
G12457	G12453	Field	0.911444
G12457	G12454	Field	0.836234
G12457	G12455	Field	0.830285
G12457	G12456	Field	0.836545
G12458	G12419	Field	0.981439
G12458	G12420	Field	0.974227
G12458	G12421	Field	0.961631
G12458	G12422	Field	0.969636
G12458	G12423	Field	0.963675
G12458	G12424	Field	0.961154
G12458	G12425	Field	0.968937
G12458	G12426	Field	0.97084
G12458	G12427	Field	0.963489
G12458	G12428	Field	0.964506
G12458	G12429	Field	0.975689
G12458	G12430	Field	0.94087
G12458	G12431	Field	0.925852
G12458	G12432	Field	0.935285
G12458	G12433	Field	0.934211
G12458	G12434	Field	0.922609
G12458	G12435	Field	0.921348
G12458	G12436	Field	0.935526
G12458	G12437	Field	0.928506
G12458	G12438	Field	0.92887
G12458	G12439	Field	0.935284
G12458	G12441	Field	0.935337
G12458	G12442	Field	0.941278
G12458	G12443	Field	0.933884
G12458	G12444	Field	0.954825
G12458	G12445	Field	0.943918
G12458	G12446	Field	0.923304
G12458	G12447	Field	0.949264
G12458	G12448	Field	0.950802
G12458	G12449	Field	0.945836
G12458	G12450	Field	0.949749
G12458	G12451	Field	0.937402
G12458	G12452	Field	0.886646
G12458	G12453	Field	0.925926
G12458	G12454	Field	0.874396
G12458	G12455	Field	0.899574
G12458	G12456	Field	0.883642
G12458	G12457	Field	0.883227
G12459	G12419	Field	0.985968
G12459	G12420	Field	0.980296
G12459	G12421	Field	0.958649
G12459	G12422	Field	0.975133
G12459	G12423	Field	0.971793
G12459	G12424	Field	0.950896
G12459	G12425	Field	0.963574
G12459	G12426	Field	0.971924
G12459	G12427	Field	0.974268
G12459	G12428	Field	0.962145
G12459	G12429	Field	0.968498
G12459	G12430	Field	0.909889
G12459	G12431	Field	0.906369
G12459	G12432	Field	0.946372
G12459	G12433	Field	0.939815
G12459	G12434	Field	0.899533
G12459	G12435	Field	0.934389
G12459	G12436	Field	0.924556
G12459	G12437	Field	0.90657
G12459	G12438	Field	0.916234
G12459	G12439	Field	0.90119
G12459	G12441	Field	0.907887
G12459	G12442	Field	0.942857
G12459	G12443	Field	0.948655
G12459	G12444	Field	0.968722
G12459	G12445	Field	0.91039
G12459	G12446	Field	0.935759
G12459	G12447	Field	0.957895
G12459	G12448	Field	0.933071
G12459	G12449	Field	0.894578
G12459	G12450	Field	0.929024
G12459	G12451	Field	0.931396
G12459	G12452	Field	0.899838
G12459	G12453	Field	0.94532
G12459	G12454	Field	0.815445
G12459	G12455	Field	0.8226
G12459	G12456	Field	0.820958
G12459	G12457	Field	0.839261
G12459	G12458	Field	0.882731
G12460	G12419	Field	0.962687
G12460	G12420	Field	0.969267
G12460	G12421	Field	0.969298
G12460	G12422	Field	0.954955
G12460	G12423	Field	0.934211
G12460	G12424	Field	0.955526
G12460	G12425	Field	0.973684
G12460	G12426	Field	0.957245
G12460	G12427	Field	0.945783
G12460	G12428	Field	0.952772
G12460	G12429	Field	0.946309
G12460	G12430	Field	0.9545
G12460	G12431	Field	0.945602
G12460	G12432	Field	0.933602
G12460	G12433	Field	0.955882
G12460	G12434	Field	0.950341
G12460	G12435	Field	0.940663
G12460	G12436	Field	0.942904
G12460	G12437	Field	0.962963
G12460	G12438	Field	0.95267
G12460	G12439	Field	0.962076
G12460	G12441	Field	0.962963
G12460	G12442	Field	0.946387
G12460	G12443	Field	0.945534
G12460	G12444	Field	0.951807
G12460	G12445	Field	0.963877
G12460	G12446	Field	0.950185
G12460	G12447	Field	0.954348
G12460	G12448	Field	0.965952
G12460	G12449	Field	0.975789
G12460	G12450	Field	0.961222
G12460	G12451	Field	0.957746
G12460	G12452	Field	0.865306
G12460	G12453	Field	0.855172
G12460	G12454	Field	0.908696
G12460	G12455	Field	0.937089
G12460	G12456	Field	0.930083
G12460	G12457	Field	0.901356
G12460	G12458	Field	0.892045
G12460	G12459	Field	0.921053
G12461	G12419	Field	0.989094
G12461	G12420	Field	0.978261
G12461	G12421	Field	0.961171
G12461	G12422	Field	0.980815
G12461	G12423	Field	0.977941
G12461	G12424	Field	0.957108
G12461	G12425	Field	0.965057
G12461	G12426	Field	0.977545
G12461	G12427	Field	0.980032
G12461	G12428	Field	0.965443
G12461	G12429	Field	0.972059
G12461	G12430	Field	0.90989
G12461	G12431	Field	0.903341
G12461	G12432	Field	0.945731
G12461	G12433	Field	0.944209
G12461	G12434	Field	0.894098
G12461	G12435	Field	0.9362
G12461	G12436	Field	0.925648
G12461	G12437	Field	0.896807
G12461	G12438	Field	0.919082
G12461	G12439	Field	0.902956
G12461	G12441	Field	0.909245
G12461	G12442	Field	0.947328
G12461	G12443	Field	0.947015
G12461	G12444	Field	0.974256
G12461	G12445	Field	0.910927
G12461	G12446	Field	0.942008
G12461	G12447	Field	0.966226
G12461	G12448	Field	0.936701
G12461	G12449	Field	0.898008
G12461	G12450	Field	0.932823
G12461	G12451	Field	0.940616
G12461	G12452	Field	0.912757
G12461	G12453	Field	0.948204
G12461	G12454	Field	0.819682
G12461	G12455	Field	0.798716
G12461	G12456	Field	0.809117
G12461	G12457	Field	0.824062
G12461	G12458	Field	0.884956
G12461	G12459	Field	0.801001
G12461	G12460	Field	0.920064
G12462	G12419	Field	0.990776
G12462	G12420	Field	0.979181
G12462	G12421	Field	0.968583
G12462	G12422	Field	0.986813
G12462	G12423	Field	0.989591
G12462	G12424	Field	0.963345
G12462	G12425	Field	0.967914
G12462	G12426	Field	0.983448
G12462	G12427	Field	0.980868
G12462	G12428	Field	0.977498
G12462	G12429	Field	0.972014
G12462	G12430	Field	0.96333
G12462	G12431	Field	0.962687
G12462	G12432	Field	0.981783
G12462	G12433	Field	0.970456
G12462	G12434	Field	0.964216
G12462	G12435	Field	0.977584
G12462	G12436	Field	0.969382
G12462	G12437	Field	0.963996
G12462	G12438	Field	0.964539
G12462	G12439	Field	0.966633
G12462	G12441	Field	0.956588
G12462	G12442	Field	0.97941
G12462	G12443	Field	0.974342
G12462	G12444	Field	0.989035
G12462	G12445	Field	0.95461
G12462	G12446	Field	0.969152
G12462	G12447	Field	0.977748
G12462	G12448	Field	0.960784
G12462	G12449	Field	0.952607
G12462	G12450	Field	0.957632
G12462	G12451	Field	0.983639
G12462	G12452	Field	0.976849
G12462	G12453	Field	0.986657
G12462	G12454	Field	0.966548
G12462	G12455	Field	0.968586
G12462	G12456	Field	0.961738
G12462	G12457	Field	0.970053
G12462	G12458	Field	0.979849
G12462	G12459	Field	0.953811
G12462	G12460	Field	0.981145
G12462	G12461	Field	0.966652
G12463	G12419	Field	0.972222
G12463	G12420	Field	0.972906
G12463	G12421	Field	0.971514
G12463	G12422	Field	0.968652
G12463	G12423	Field	0.955479
G12463	G12424	Field	0.967213
G12463	G12425	Field	0.969834
G12463	G12426	Field	0.968059
G12463	G12427	Field	0.968847
G12463	G12428	Field	0.964135
G12463	G12429	Field	0.965675
G12463	G12430	Field	0.974308
G12463	G12431	Field	0.97589
G12463	G12432	Field	0.975952
G12463	G12433	Field	0.968045
G12463	G12434	Field	0.976812
G12463	G12435	Field	0.973822
G12463	G12436	Field	0.968852
G12463	G12437	Field	0.974066
G12463	G12438	Field	0.973236
G12463	G12439	Field	0.979
G12463	G12441	Field	0.969792
G12463	G12442	Field	0.959135
G12463	G12443	Field	0.964365
G12463	G12444	Field	0.965409
G12463	G12445	Field	0.977915
G12463	G12446	Field	0.964218
G12463	G12447	Field	0.961798
G12463	G12448	Field	0.963777
G12463	G12449	Field	0.974684
G12463	G12450	Field	0.972684
G12463	G12451	Field	0.971134
G12463	G12452	Field	0.96332
G12463	G12453	Field	0.966997
G12463	G12454	Field	0.978216
G12463	G12455	Field	0.981702
G12463	G12456	Field	0.977659
G12463	G12457	Field	0.970484
G12463	G12458	Field	0.970909
G12463	G12459	Field	0.978059
G12463	G12460	Field	0.964194
G12463	G12461	Field	0.976959
G12463	G12462	Field	0.916479
G12464	G12419	Field	0.982332
G12464	G12420	Field	0.966197
G12464	G12421	Field	0.967044
G12464	G12422	Field	0.974603
G12464	G12423	Field	0.975288
G12464	G12424	Field	0.966281
G12464	G12425	Field	0.972251
G12464	G12426	Field	0.972106
G12464	G12427	Field	0.977918
G12464	G12428	Field	0.97201
G12464	G12429	Field	0.967785
G12464	G12430	Field	0.969582
G12464	G12431	Field	0.971064
G12464	G12432	Field	0.973978
G12464	G12433	Field	0.969048
G12464	G12434	Field	0.967742
G12464	G12435	Field	0.976244
G12464	G12436	Field	0.963855
G12464	G12437	Field	0.969219
G12464	G12438	Field	0.965241
G12464	G12439	Field	0.969183
G12464	G12441	Field	0.958533
G12464	G12442	Field	0.974008
G12464	G12443	Field	0.971053
G12464	G12444	Field	0.977848
G12464	G12445	Field	0.956829
G12464	G12446	Field	0.969084
G12464	G12447	Field	0.972296
G12464	G12448	Field	0.961931
G12464	G12449	Field	0.967703
G12464	G12450	Field	0.959507
G12464	G12451	Field	0.976161
G12464	G12452	Field	0.968599
G12464	G12453	Field	0.980583
G12464	G12454	Field	0.973995
G12464	G12455	Field	0.974175
G12464	G12456	Field	0.968948
G12464	G12457	Field	0.969671
G12464	G12458	Field	0.978009
G12464	G12459	Field	0.960544
G12464	G12460	Field	0.970043
G12464	G12461	Field	0.969375
G12464	G12462	Field	0.853881
G12464	G12463	Field	0.884127
G12465	G12419	Field	0.988658
G12465	G12420	Field	0.977519
G12465	G12421	Field	0.973251
G12465	G12422	Field	0.983051
G12465	G12423	Field	0.985455
G12465	G12424	Field	0.964993
G12465	G12425	Field	0.975309
G12465	G12426	Field	0.981803
G12465	G12427	Field	0.981267
G12465	G12428	Field	0.978824
G12465	G12429	Field	0.978155
G12465	G12430	Field	0.967616
G12465	G12431	Field	0.974096
G12465	G12432	Field	0.98151
G12465	G12433	Field	0.976674
G12465	G12434	Field	0.969697
G12465	G12435	Field	0.975092
G12465	G12436	Field	0.974359
G12465	G12437	Field	0.969072
G12465	G12438	Field	0.966916
G12465	G12439	Field	0.971942
G12465	G12441	Field	0.963134
G12465	G12442	Field	0.982829
G12465	G12443	Field	0.9751
G12465	G12444	Field	0.988465
G12465	G12445	Field	0.956522
G12465	G12446	Field	0.973605
G12465	G12447	Field	0.97915
G12465	G12448	Field	0.96534
G12465	G12449	Field	0.961064
G12465	G12450	Field	0.964153
G12465	G12451	Field	0.989977
G12465	G12452	Field	0.978014
G12465	G12453	Field	0.987387
G12465	G12454	Field	0.97254
G12465	G12455	Field	0.971673
G12465	G12456	Field	0.970511
G12465	G12457	Field	0.966851
G12465	G12458	Field	0.98
G12465	G12459	Field	0.961479
G12465	G12460	Field	0.979009
G12465	G12461	Field	0.969712
G12465	G12462	Field	0.812137
G12465	G12463	Field	0.916742
G12465	G12464	Field	0.863363
G12466	G12419	Field	0.975877
G12466	G12420	Field	0.953099
G12466	G12421	Field	0.950704
G12466	G12422	Field	0.96332
G12466	G12423	Field	0.967807
G12466	G12424	Field	0.949891
G12466	G12425	Field	0.957895
G12466	G12426	Field	0.963696
G12466	G12427	Field	0.963462
G12466	G12428	Field	0.959821
G12466	G12429	Field	0.955696
G12466	G12430	Field	0.961667
G12466	G12431	Field	0.961284
G12466	G12432	Field	0.971388
G12466	G12433	Field	0.95442
G12466	G12434	Field	0.956343
G12466	G12435	Field	0.960836
G12466	G12436	Field	0.955056
G12466	G12437	Field	0.95913
G12466	G12438	Field	0.958416
G12466	G12439	Field	0.961116
G12466	G12441	Field	0.952756
G12466	G12442	Field	0.959416
G12466	G12443	Field	0.954969
G12466	G12444	Field	0.973231
G12466	G12445	Field	0.954824
G12466	G12446	Field	0.958791
G12466	G12447	Field	0.967643
G12466	G12448	Field	0.954404
G12466	G12449	Field	0.957237
G12466	G12450	Field	0.959263
G12466	G12451	Field	0.973875
G12466	G12452	Field	0.965278
G12466	G12453	Field	0.970356
G12466	G12454	Field	0.972438
G12466	G12455	Field	0.970382
G12466	G12456	Field	0.968726
G12466	G12457	Field	0.964525
G12466	G12458	Field	0.969374
G12466	G12459	Field	0.95585
G12466	G12460	Field	0.959253
G12466	G12461	Field	0.967828
G12466	G12462	Field	0.868909
G12466	G12463	Field	0.864245
G12466	G12464	Field	0.854088
G12466	G12465	Field	0.865105
G12467	G12419	Field	0.983444
G12467	G12420	Field	0.973404
G12467	G12421	Field	0.966236
G12467	G12422	Field	0.974513
G12467	G12423	Field	0.975155
G12467	G12424	Field	0.963619
G12467	G12425	Field	0.965105
G12467	G12426	Field	0.970784
G12467	G12427	Field	0.973054
G12467	G12428	Field	0.964504
G12467	G12429	Field	0.960052
G12467	G12430	Field	0.967383
G12467	G12431	Field	0.967715
G12467	G12432	Field	0.979976
G12467	G12433	Field	0.970387
G12467	G12434	Field	0.964103
G12467	G12435	Field	0.969399
G12467	G12436	Field	0.971787
G12467	G12437	Field	0.972477
G12467	G12438	Field	0.961005
G12467	G12439	Field	0.968516
G12467	G12441	Field	0.968534
G12467	G12442	Field	0.975293
G12467	G12443	Field	0.973717
G12467	G12444	Field	0.976048
G12467	G12445	Field	0.965092
G12467	G12446	Field	0.964531
G12467	G12447	Field	0.971033
G12467	G12448	Field	0.965085
G12467	G12449	Field	0.965352
G12467	G12450	Field	0.967851
G12467	G12451	Field	0.979689
G12467	G12452	Field	0.97235
G12467	G12453	Field	0.977029
G12467	G12454	Field	0.976318
G12467	G12455	Field	0.975576
G12467	G12456	Field	0.969759
G12467	G12457	Field	0.96804
G12467	G12458	Field	0.980066
G12467	G12459	Field	0.966337
G12467	G12460	Field	0.974359
G12467	G12461	Field	0.970714
G12467	G12462	Field	0.841188
G12467	G12463	Field	0.887387
G12467	G12464	Field	0.851249
G12467	G12465	Field	0.852919
G12467	G12466	Field	0.834152
G12468	G12419	Field	0.978208
G12468	G12420	Field	0.977072
G12468	G12421	Field	0.967153
G12468	G12422	Field	0.97286
G12468	G12423	Field	0.97593
G12468	G12424	Field	0.968575
G12468	G12425	Field	0.974545
G12468	G12426	Field	0.969965
G12468	G12427	Field	0.968685
G12468	G12428	Field	0.971698
G12468	G12429	Field	0.964646
G12468	G12430	Field	0.968213
G12468	G12431	Field	0.973735
G12468	G12432	Field	0.980333
G12468	G12433	Field	0.977011
G12468	G12434	Field	0.972246
G12468	G12435	Field	0.975443
G12468	G12436	Field	0.970091
G12468	G12437	Field	0.975089
G12468	G12438	Field	0.971399
G12468	G12439	Field	0.973114
G12468	G12441	Field	0.973262
G12468	G12442	Field	0.975945
G12468	G12443	Field	0.977199
G12468	G12444	Field	0.975
G12468	G12445	Field	0.967944
G12468	G12446	Field	0.960641
G12468	G12447	Field	0.972039
G12468	G12448	Field	0.971185
G12468	G12449	Field	0.972648
G12468	G12450	Field	0.977114
G12468	G12451	Field	0.978395
G12468	G12452	Field	0.964497
G12468	G12453	Field	0.974138
G12468	G12454	Field	0.975
G12468	G12455	Field	0.978383
G12468	G12456	Field	0.973291
G12468	G12457	Field	0.971173
G12468	G12458	Field	0.978992
G12468	G12459	Field	0.970015
G12468	G12460	Field	0.961609
G12468	G12461	Field	0.973919
G12468	G12462	Field	0.878237
G12468	G12463	Field	0.851464
G12468	G12464	Field	0.856011
G12468	G12465	Field	0.881579
G12468	G12466	Field	0.847793
G12468	G12467	Field	0.849873
G12469	G12419	Field	0.972452
G12469	G12420	Field	0.964912
G12469	G12421	Field	0.965071
G12469	G12422	Field	0.974537
G12469	G12423	Field	0.962871
G12469	G12424	Field	0.975265
G12469	G12425	Field	0.972938
G12469	G12426	Field	0.978967
G12469	G12427	Field	0.96028
G12469	G12428	Field	0.967577
G12469	G12429	Field	0.970909
G12469	G12430	Field	0.976
G12469	G12431	Field	0.972421
G12469	G12432	Field	0.973727
G12469	G12433	Field	0.96729
G12469	G12434	Field	0.973753
G12469	G12435	Field	0.975182
G12469	G12436	Field	0.970914
G12469	G12437	Field	0.974907
G12469	G12438	Field	0.972103
G12469	G12439	Field	0.973779
G12469	G12441	Field	0.972998
G12469	G12442	Field	0.971805
G12469	G12443	Field	0.967914
G12469	G12444	Field	0.969767
G12469	G12445	Field	0.969181
G12469	G12446	Field	0.965732
G12469	G12447	Field	0.969589
G12469	G12448	Field	0.964932
G12469	G12449	Field	0.977366
G12469	G12450	Field	0.969474
G12469	G12451	Field	0.980033
G12469	G12452	Field	0.961722
G12469	G12453	Field	0.966102
G12469	G12454	Field	0.975769
G12469	G12455	Field	0.975793
G12469	G12456	Field	0.977236
G12469	G12457	Field	0.971846
G12469	G12458	Field	0.975904
G12469	G12459	Field	0.969673
G12469	G12460	Field	0.966135
G12469	G12461	Field	0.980254
G12469	G12462	Field	0.905634
G12469	G12463	Field	0.866213
G12469	G12464	Field	0.868421
G12469	G12465	Field	0.889924
G12469	G12466	Field	0.881517
G12469	G12467	Field	0.88089
G12469	G12468	Field	0.870528
G12470	G12419	Field	0.98
G12470	G12420	Field	0.965995
G12470	G12421	Field	0.964862
G12470	G12422	Field	0.973389
G12470	G12423	Field	0.979856
G12470	G12424	Field	0.959641
G12470	G12425	Field	0.965747
G12470	G12426	Field	0.97
G12470	G12427	Field	0.972028
G12470	G12428	Field	0.965318
G12470	G12429	Field	0.966184
G12470	G12430	Field	0.961095
G12470	G12431	Field	0.964029
G12470	G12432	Field	0.977654
G12470	G12433	Field	0.966377
G12470	G12434	Field	0.963147
G12470	G12435	Field	0.973085
G12470	G12436	Field	0.959718
G12470	G12437	Field	0.964312
G12470	G12438	Field	0.960866
G12470	G12439	Field	0.968886
G12470	G12441	Field	0.960448
G12470	G12442	Field	0.969212
G12470	G12443	Field	0.965476
G12470	G12444	Field	0.984765
G12470	G12445	Field	0.956551
G12470	G12446	Field	0.959651
G12470	G12447	Field	0.971496
G12470	G12448	Field	0.961207
G12470	G12449	Field	0.956038
G12470	G12450	Field	0.963235
G12470	G12451	Field	0.985393
G12470	G12452	Field	0.971585
G12470	G12453	Field	0.978632
G12470	G12454	Field	0.96882
G12470	G12455	Field	0.971525
G12470	G12456	Field	0.964548
G12470	G12457	Field	0.964286
G12470	G12458	Field	0.97463
G12470	G12459	Field	0.963415
G12470	G12460	Field	0.966794
G12470	G12461	Field	0.967895
G12470	G12462	Field	0.829949
G12470	G12463	Field	0.869814
G12470	G12464	Field	0.85285
G12470	G12465	Field	0.841534
G12470	G12466	Field	0.843569
G12470	G12467	Field	0.824435
G12470	G12468	Field	0.864124
G12470	G12469	Field	0.861461
G12471	G12419	Field	0.978541
G12471	G12420	Field	0.967427
G12471	G12421	Field	0.963261
G12471	G12422	Field	0.969811
G12471	G12423	Field	0.972441
G12471	G12424	Field	0.96158
G12471	G12425	Field	0.960739
G12471	G12426	Field	0.967585
G12471	G12427	Field	0.966038
G12471	G12428	Field	0.96793
G12471	G12429	Field	0.96118
G12471	G12430	Field	0.967078
G12471	G12431	Field	0.963551
G12471	G12432	Field	0.973202
G12471	G12433	Field	0.967655
G12471	G12434	Field	0.965964
G12471	G12435	Field	0.96927
G12471	G12436	Field	0.961963
G12471	G12437	Field	0.968349
G12471	G12438	Field	0.962854
G12471	G12439	Field	0.967473
G12471	G12441	Field	0.963027
G12471	G12442	Field	0.963317
G12471	G12443	Field	0.958779
G12471	G12444	Field	0.97561
G12471	G12445	Field	0.960666
G12471	G12446	Field	0.960705
G12471	G12447	Field	0.971212
G12471	G12448	Field	0.960163
G12471	G12449	Field	0.961564
G12471	G12450	Field	0.958614
G12471	G12451	Field	0.984397
G12471	G12452	Field	0.967123
G12471	G12453	Field	0.970874
G12471	G12454	Field	0.971771
G12471	G12455	Field	0.976135
G12471	G12456	Field	0.96972
G12471	G12457	Field	0.962857
G12471	G12458	Field	0.975131
G12471	G12459	Field	0.964467
G12471	G12460	Field	0.970199
G12471	G12461	Field	0.971448
G12471	G12462	Field	0.864291
G12471	G12463	Field	0.885397
G12471	G12464	Field	0.865598
G12471	G12465	Field	0.867894
G12471	G12466	Field	0.83477
G12471	G12467	Field	0.841596
G12471	G12468	Field	0.866864
G12471	G12469	Field	0.881435
G12471	G12470	Field	0.831787
G12472	G12419	Field	0.969444
G12472	G12420	Field	0.966797
G12472	G12421	Field	0.962289
G12472	G12422	Field	0.959906
G12472	G12423	Field	0.9575
G12472	G12424	Field	0.9642
G12472	G12425	Field	0.960784
G12472	G12426	Field	0.956863
G12472	G12427	Field	0.952719
G12472	G12428	Field	0.958549
G12472	G12429	Field	0.967033
G12472	G12430	Field	0.963964
G12472	G12431	Field	0.967078
G12472	G12432	Field	0.966833
G12472	G12433	Field	0.957413
G12472	G12434	Field	0.967372
G12472	G12435	Field	0.962963
G12472	G12436	Field	0.960729
G12472	G12437	Field	0.966197
G12472	G12438	Field	0.959739
G12472	G12439	Field	0.962454
G12472	G12441	Field	0.961321
G12472	G12442	Field	0.961905
G12472	G12443	Field	0.95471
G12472	G12444	Field	0.969626
G12472	G12445	Field	0.964927
G12472	G12446	Field	0.959119
G12472	G12447	Field	0.952555
G12472	G12448	Field	0.96132
G12472	G12449	Field	0.968122
G12472	G12450	Field	0.96723
G12472	G12451	Field	0.976549
G12472	G12452	Field	0.963259
G12472	G12453	Field	0.96088
G12472	G12454	Field	0.970919
G12472	G12455	Field	0.980017
G12472	G12456	Field	0.967105
G12472	G12457	Field	0.969634
G12472	G12458	Field	0.966463
G12472	G12459	Field	0.964789
G12472	G12460	Field	0.957661
G12472	G12461	Field	0.975887
G12472	G12462	Field	0.896159
G12472	G12463	Field	0.844548
G12472	G12464	Field	0.871191
G12472	G12465	Field	0.902766
G12472	G12466	Field	0.842623
G12472	G12467	Field	0.865691
G12472	G12468	Field	0.834215
G12472	G12469	Field	0.872928
G12472	G12470	Field	0.869674
G12472	G12471	Field	0.854167
G12474	G12473	Lab	0.761194
G12475	G12473	Lab	0.836364
G12475	G12474	Lab	0.782258
G12476	G12473	Lab	0.756757
G12476	G12474	Lab	0.707865
G12476	G12475	Lab	0.75969
G12477	G12473	Lab	0.761905
G12477	G12474	Lab	0.753086
G12477	G12475	Lab	0.783333
G12477	G12476	Lab	0.72093
G12478	G12473	Lab	0.777778
G12478	G12474	Lab	0.694118
G12478	G12475	Lab	0.731707
G12478	G12476	Lab	0.666667
G12478	G12477	Lab	0.722892
G12479	G12473	Lab	0.746269
G12479	G12474	Lab	0.695122
G12479	G12475	Lab	0.743802
G12479	G12476	Lab	0.681818
G12479	G12477	Lab	0.708861
G12479	G12478	Lab	0.666667
G12480	G12473	Lab	0.770492
G12480	G12474	Lab	0.759494
G12480	G12475	Lab	0.827869
G12480	G12476	Lab	0.755814
G12480	G12477	Lab	0.792208
G12480	G12478	Lab	0.77381
G12480	G12479	Lab	0.7625
G12481	G12473	Lab	0.810127
G12481	G12474	Lab	0.714286
G12481	G12475	Lab	0.772727
G12481	G12476	Lab	0.714286
G12481	G12477	Lab	0.741573
G12481	G12478	Lab	0.673913
G12481	G12479	Lab	0.703297
G12481	G12480	Lab	0.788889
G12482	G12473	Lab	0.719298
G12482	G12474	Lab	0.702703
G12482	G12475	Lab	0.805085
G12482	G12476	Lab	0.73494
G12482	G12477	Lab	0.77027
G12482	G12478	Lab	0.753086
G12482	G12479	Lab	0.75641
G12482	G12480	Lab	0.742857
G12482	G12481	Lab	0.741176
G12483	G12473	Lab	0.864583
G12483	G12474	Lab	0.777778
G12483	G12475	Lab	0.787671
G12483	G12476	Lab	0.794872
G12483	G12477	Lab	0.790476
G12483	G12478	Lab	0.776786
G12483	G12479	Lab	0.757009
G12483	G12480	Lab	0.841121
G12483	G12481	Lab	0.767241
G12483	G12482	Lab	0.815534
G12484	G12473	Lab	0.831683
G12484	G12474	Lab	0.805085
G12484	G12475	Lab	0.807692
G12484	G12476	Lab	0.809524
G12484	G12477	Lab	0.827586
G12484	G12478	Lab	0.783333
G12484	G12479	Lab	0.79661
G12484	G12480	Lab	0.853448
G12484	G12481	Lab	0.793651
G12484	G12482	Lab	0.809091
G12484	G12483	Lab	0.695312
G12485	G12473	Lab	0.87156
G12485	G12474	Lab	0.859375
G12485	G12475	Lab	0.80625
G12485	G12476	Lab	0.816794
G12485	G12477	Lab	0.862903
G12485	G12478	Lab	0.829457
G12485	G12479	Lab	0.814516
G12485	G12480	Lab	0.878049
G12485	G12481	Lab	0.854015
G12485	G12482	Lab	0.857143
G12485	G12483	Lab	0.69697
G12485	G12484	Lab	0.734266
G12486	G12473	Lab	0.814815
G12486	G12474	Lab	0.785714
G12486	G12475	Lab	0.794118
G12486	G12476	Lab	0.769231
G12486	G12477	Lab	0.8125
G12486	G12478	Lab	0.747475
G12486	G12479	Lab	0.75
G12486	G12480	Lab	0.84375
G12486	G12481	Lab	0.785047
G12486	G12482	Lab	0.788889
G12486	G12483	Lab	0.657407
G12486	G12484	Lab	0.705882
G12486	G12485	Lab	0.717742
G12487	G12473	Lab	0.878049
G12487	G12474	Lab	0.841727
G12487	G12475	Lab	0.795322
G12487	G12476	Lab	0.802817
G12487	G12477	Lab	0.8
G12487	G12478	Lab	0.761194
G12487	G12479	Lab	0.8
G12487	G12480	Lab	0.866667
G12487	G12481	Lab	0.821918
G12487	G12482	Lab	0.847328
G12487	G12483	Lab	0.701389
G12487	G12484	Lab	0.701987
G12487	G12485	Lab	0.711538
G12487	G12486	Lab	0.748201
G12488	G12473	Lab	0.866667
G12488	G12474	Lab	0.853211
G12488	G12475	Lab	0.866667
G12488	G12476	Lab	0.854701
G12488	G12477	Lab	0.867925
G12488	G12478	Lab	0.869565
G12488	G12479	Lab	0.844037
G12488	G12480	Lab	0.885714
G12488	G12481	Lab	0.857143
G12488	G12482	Lab	0.861386
G12488	G12483	Lab	0.752066
G12488	G12484	Lab	0.796992
G12488	G12485	Lab	0.777778
G12488	G12486	Lab	0.722222
G12488	G12487	Lab	0.83871
G12489	G12473	Lab	0.87156
G12489	G12474	Lab	0.850394
G12489	G12475	Lab	0.835366
G12489	G12476	Lab	0.834586
G12489	G12477	Lab	0.844262
G12489	G12478	Lab	0.811024
G12489	G12479	Lab	0.814516
G12489	G12480	Lab	0.85
G12489	G12481	Lab	0.810606
G12489	G12482	Lab	0.857143
G12489	G12483	Lab	0.687023
G12489	G12484	Lab	0.743056
G12489	G12485	Lab	0.768212
G12489	G12486	Lab	0.717742
G12489	G12487	Lab	0.766871
G12489	G12488	Lab	0.786765
G12490	G12473	Lab	0.878049
G12490	G12474	Lab	0.872549
G12490	G12475	Lab	0.881119
G12490	G12476	Lab	0.872727
G12490	G12477	Lab	0.910891
G12490	G12478	Lab	0.888889
G12490	G12479	Lab	0.895238
G12490	G12480	Lab	0.908163
G12490	G12481	Lab	0.894737
G12490	G12482	Lab	0.870968
G12490	G12483	Lab	0.805085
G12490	G12484	Lab	0.809524
G12490	G12485	Lab	0.825758
G12490	G12486	Lab	0.757282
G12490	G12487	Lab	0.819444
G12490	G12488	Lab	0.735849
G12490	G12489	Lab	0.769841
G12491	G12473	Lab	0.90566
G12491	G12474	Lab	0.841176
G12491	G12475	Lab	0.819512
G12491	G12476	Lab	0.802326
G12491	G12477	Lab	0.857143
G12491	G12478	Lab	0.804734
G12491	G12479	Lab	0.842105
G12491	G12480	Lab	0.868263
G12491	G12481	Lab	0.783626
G12491	G12482	Lab	0.859756
G12491	G12483	Lab	0.688235
G12491	G12484	Lab	0.765957
G12491	G12485	Lab	0.718919
G12491	G12486	Lab	0.73494
G12491	G12487	Lab	0.694301
G12491	G12488	Lab	0.819672
G12491	G12489	Lab	0.718919
G12491	G12490	Lab	0.802326
G12492	G12473	Lab	0.864078
G12492	G12474	Lab	0.833333
G12492	G12475	Lab	0.806452
G12492	G12476	Lab	0.798387
G12492	G12477	Lab	0.836207
G12492	G12478	Lab	0.75
G12492	G12479	Lab	0.825
G12492	G12480	Lab	0.821429
G12492	G12481	Lab	0.801587
G12492	G12482	Lab	0.796296
G12492	G12483	Lab	0.742424
G12492	G12484	Lab	0.776224
G12492	G12485	Lab	0.758621
G12492	G12486	Lab	0.735537
G12492	G12487	Lab	0.708609
G12492	G12488	Lab	0.856115
G12492	G12489	Lab	0.77551
G12492	G12490	Lab	0.826772
G12492	G12491	Lab	0.702247
G12493	G12473	Lab	0.864407
G12493	G12474	Lab	0.773438
G12493	G12475	Lab	0.790419
G12493	G12476	Lab	0.761194
G12493	G12477	Lab	0.830769
G12493	G12478	Lab	0.763359
G12493	G12479	Lab	0.784615
G12493	G12480	Lab	0.826772
G12493	G12481	Lab	0.755556
G12493	G12482	Lab	0.814516
G12493	G12483	Lab	0.711268
G12493	G12484	Lab	0.753247
G12493	G12485	Lab	0.776398
G12493	G12486	Lab	0.768116
G12493	G12487	Lab	0.745562
G12493	G12488	Lab	0.871795
G12493	G12489	Lab	0.729032
G12493	G12490	Lab	0.830986
G12493	G12491	Lab	0.644809
G12493	G12492	Lab	0.682759
G12494	G12473	Lab	0.75
G12494	G12474	Lab	0.775
G12494	G12475	Lab	0.798319
G12494	G12476	Lab	0.770115
G12494	G12477	Lab	0.76
G12494	G12478	Lab	0.77381
G12494	G12479	Lab	0.7625
G12494	G12480	Lab	0.783784
G12494	G12481	Lab	0.788889
G12494	G12482	Lab	0.724638
G12494	G12483	Lab	0.734694
G12494	G12484	Lab	0.779817
G12494	G12485	Lab	0.820513
G12494	G12486	Lab	0.724138
G12494	G12487	Lab	0.804688
G12494	G12488	Lab	0.83
G12494	G12489	Lab	0.778761
G12494	G12490	Lab	0.836957
G12494	G12491	Lab	0.811321
G12494	G12492	Lab	0.777778
G12494	G12493	Lab	0.747899
G12495	G12473	Lab	0.907514
G12495	G12474	Lab	0.84153
G12495	G12475	Lab	0.804651
G12495	G12476	Lab	0.805405
G12495	G12477	Lab	0.868852
G12495	G12478	Lab	0.814208
G12495	G12479	Lab	0.823204
G12495	G12480	Lab	0.853933
G12495	G12481	Lab	0.794595
G12495	G12482	Lab	0.865169
G12495	G12483	Lab	0.760417
G12495	G12484	Lab	0.8125
G12495	G12485	Lab	0.794258
G12495	G12486	Lab	0.828125
G12495	G12487	Lab	0.775229
G12495	G12488	Lab	0.884058
G12495	G12489	Lab	0.758621
G12495	G12490	Lab	0.872449
G12495	G12491	Lab	0.628959
G12495	G12492	Lab	0.725389
G12495	G12493	Lab	0.546961
G12495	G12494	Lab	0.807018
G12496	G12473	Lab	0.948148
G12496	G12474	Lab	0.891697
G12496	G12475	Lab	0.857143
G12496	G12476	Lab	0.875445
G12496	G12477	Lab	0.909747
G12496	G12478	Lab	0.865455
G12496	G12479	Lab	0.884058
G12496	G12480	Lab	0.916667
G12496	G12481	Lab	0.876325
G12496	G12482	Lab	0.904059
G12496	G12483	Lab	0.827465
G12496	G12484	Lab	0.875
G12496	G12485	Lab	0.850993
G12496	G12486	Lab	0.881119
G12496	G12487	Lab	0.813115
G12496	G12488	Lab	0.92053
G12496	G12489	Lab	0.823729
G12496	G12490	Lab	0.898955
G12496	G12491	Lab	0.744479
G12496	G12492	Lab	0.807692
G12496	G12493	Lab	0.683824
G12496	G12494	Lab	0.884328
G12496	G12495	Lab	0.560976
G12497	G12473	Lab	0.935065
G12497	G12474	Lab	0.874477
G12497	G12475	Lab	0.832714
G12497	G12476	Lab	0.85124
G12497	G12477	Lab	0.895397
G12497	G12478	Lab	0.863071
G12497	G12479	Lab	0.870293
G12497	G12480	Lab	0.903361
G12497	G12481	Lab	0.847737
G12497	G12482	Lab	0.878788
G12497	G12483	Lab	0.805668
G12497	G12484	Lab	0.848485
G12497	G12485	Lab	0.838346
G12497	G12486	Lab	0.8583
G12497	G12487	Lab	0.795539
G12497	G12488	Lab	0.896552
G12497	G12489	Lab	0.797665
G12497	G12490	Lab	0.89243
G12497	G12491	Lab	0.700361
G12497	G12492	Lab	0.792829
G12497	G12493	Lab	0.626609
G12497	G12494	Lab	0.860262
G12497	G12495	Lab	0.5
G12497	G12496	Lab	0.512658
G12498	G12473	Lab	0.872881
G12498	G12474	Lab	0.852941
G12498	G12475	Lab	0.844828
G12498	G12476	Lab	0.821429
G12498	G12477	Lab	0.847328
G12498	G12478	Lab	0.833333
G12498	G12479	Lab	0.828358
G12498	G12480	Lab	0.870229
G12498	G12481	Lab	0.823944
G12498	G12482	Lab	0.832
G12498	G12483	Lab	0.77027
G12498	G12484	Lab	0.783439
G12498	G12485	Lab	0.826347
G12498	G12486	Lab	0.792857
G12498	G12487	Lab	0.80791
G12498	G12488	Lab	0.856209
G12498	G12489	Lab	0.775
G12498	G12490	Lab	0.862069
G12498	G12491	Lab	0.795122
G12498	G12492	Lab	0.782051
G12498	G12493	Lab	0.753012
G12498	G12494	Lab	0.745763
G12498	G12495	Lab	0.746411
G12498	G12496	Lab	0.825658
G12498	G12497	Lab	0.796226
G12499	G12473	Lab	0.873786
G12499	G12474	Lab	0.822034
G12499	G12475	Lab	0.857143
G12499	G12476	Lab	0.816
G12499	G12477	Lab	0.834783
G12499	G12478	Lab	0.829268
G12499	G12479	Lab	0.842975
G12499	G12480	Lab	0.86087
G12499	G12481	Lab	0.837209
G12499	G12482	Lab	0.837838
G12499	G12483	Lab	0.75
G12499	G12484	Lab	0.84
G12499	G12485	Lab	0.81457
G12499	G12486	Lab	0.784
G12499	G12487	Lab	0.7875
G12499	G12488	Lab	0.863309
G12499	G12489	Lab	0.782313
G12499	G12490	Lab	0.870229
G12499	G12491	Lab	0.783069
G12499	G12492	Lab	0.78169
G12499	G12493	Lab	0.741722
G12499	G12494	Lab	0.752381
G12499	G12495	Lab	0.775
G12499	G12496	Lab	0.835616
G12499	G12497	Lab	0.801587
G12499	G12498	Lab	0.811321
G12500	G12473	Lab	0.873016
G12500	G12474	Lab	0.79562
G12500	G12475	Lab	0.8
G12500	G12476	Lab	0.774648
G12500	G12477	Lab	0.848921
G12500	G12478	Lab	0.785714
G12500	G12479	Lab	0.77037
G12500	G12480	Lab	0.828358
G12500	G12481	Lab	0.802721
G12500	G12482	Lab	0.807692
G12500	G12483	Lab	0.735099
G12500	G12484	Lab	0.765432
G12500	G12485	Lab	0.779762
G12500	G12486	Lab	0.780822
G12500	G12487	Lab	0.71345
G12500	G12488	Lab	0.864198
G12500	G12489	Lab	0.742331
G12500	G12490	Lab	0.855263
G12500	G12491	Lab	0.713568
G12500	G12492	Lab	0.732484
G12500	G12493	Lab	0.588235
G12500	G12494	Lab	0.773438
G12500	G12495	Lab	0.603093
G12500	G12496	Lab	0.688172
G12500	G12497	Lab	0.639004
G12500	G12498	Lab	0.74269
G12500	G12499	Lab	0.746835
G12501	G12473	Lab	0.913793
G12501	G12474	Lab	0.860215
G12501	G12475	Lab	0.793427
G12501	G12476	Lab	0.824468
G12501	G12477	Lab	0.881081
G12501	G12478	Lab	0.827027
G12501	G12479	Lab	0.82967
G12501	G12480	Lab	0.879121
G12501	G12481	Lab	0.832461
G12501	G12482	Lab	0.858757
G12501	G12483	Lab	0.734043
G12501	G12484	Lab	0.806763
G12501	G12485	Lab	0.8
G12501	G12486	Lab	0.828125
G12501	G12487	Lab	0.775229
G12501	G12488	Lab	0.884058
G12501	G12489	Lab	0.746269
G12501	G12490	Lab	0.866667
G12501	G12491	Lab	0.676856
G12501	G12492	Lab	0.738462
G12501	G12493	Lab	0.554945
G12501	G12494	Lab	0.820809
G12501	G12495	Lab	0.463768
G12501	G12496	Lab	0.530249
G12501	G12497	Lab	0.493976
G12501	G12498	Lab	0.752381
G12501	G12499	Lab	0.781095
G12501	G12500	Lab	0.566138
G12502	G12473	Lab	0.905882
G12502	G12474	Lab	0.845304
G12502	G12475	Lab	0.801887
G12502	G12476	Lab	0.775281
G12502	G12477	Lab	0.860335
G12502	G12478	Lab	0.824176
G12502	G12479	Lab	0.839779
G12502	G12480	Lab	0.870787
G12502	G12481	Lab	0.817204
G12502	G12482	Lab	0.856322
G12502	G12483	Lab	0.782383
G12502	G12484	Lab	0.826923
G12502	G12485	Lab	0.808612
G12502	G12486	Lab	0.812834
G12502	G12487	Lab	0.772093
G12502	G12488	Lab	0.882353
G12502	G12489	Lab	0.761194
G12502	G12490	Lab	0.864583
G12502	G12491	Lab	0.678414
G12502	G12492	Lab	0.734375
G12502	G12493	Lab	0.602151
G12502	G12494	Lab	0.810651
G12502	G12495	Lab	0.507109
G12502	G12496	Lab	0.610169
G12502	G12497	Lab	0.55814
G12502	G12498	Lab	0.754808
G12502	G12499	Lab	0.752577
G12502	G12500	Lab	0.646465
G12502	G12501	Lab	0.555046
G12503	G12473	Lab	0.892086
G12503	G12474	Lab	0.835526
G12503	G12475	Lab	0.84375
G12503	G12476	Lab	0.8375
G12503	G12477	Lab	0.860927
G12503	G12478	Lab	0.825806
G12503	G12479	Lab	0.821192
G12503	G12480	Lab	0.858108
G12503	G12481	Lab	0.839506
G12503	G12482	Lab	0.840278
G12503	G12483	Lab	0.791667
G12503	G12484	Lab	0.847826
G12503	G12485	Lab	0.863874
G12503	G12486	Lab	0.855422
G12503	G12487	Lab	0.828283
G12503	G12488	Lab	0.892655
G12503	G12489	Lab	0.869792
G12503	G12490	Lab	0.931034
G12503	G12491	Lab	0.839827
G12503	G12492	Lab	0.827778
G12503	G12493	Lab	0.818653
G12503	G12494	Lab	0.858108
G12503	G12495	Lab	0.795745
G12503	G12496	Lab	0.844037
G12503	G12497	Lab	0.815331
G12503	G12498	Lab	0.835897
G12503	G12499	Lab	0.852459
G12503	G12500	Lab	0.80203
G12503	G12501	Lab	0.785408
G12503	G12502	Lab	0.813559
G12504	G12473	Lab	0.75
G12504	G12474	Lab	0.728395
G12504	G12475	Lab	0.806452
G12504	G12476	Lab	0.741573
G12504	G12477	Lab	0.74359
G12504	G12478	Lab	0.729412
G12504	G12479	Lab	0.761905
G12504	G12480	Lab	0.75
G12504	G12481	Lab	0.733333
G12504	G12482	Lab	0.690141
G12504	G12483	Lab	0.759615
G12504	G12484	Lab	0.789474
G12504	G12485	Lab	0.856
G12504	G12486	Lab	0.778947
G12504	G12487	Lab	0.82963
G12504	G12488	Lab	0.826923
G12504	G12489	Lab	0.827869
G12504	G12490	Lab	0.833333
G12504	G12491	Lab	0.838323
G12504	G12492	Lab	0.798246
G12504	G12493	Lab	0.796875
G12504	G12494	Lab	0.733333
G12504	G12495	Lab	0.845304
G12504	G12496	Lab	0.910394
G12504	G12497	Lab	0.887029
G12504	G12498	Lab	0.813953
G12504	G12499	Lab	0.827586
G12504	G12500	Lab	0.808824
G12504	G12501	Lab	0.845304
G12504	G12502	Lab	0.849162
G12504	G12503	Lab	0.824324
G12505	G12473	Lab	0.849558
G12505	G12474	Lab	0.795276
G12505	G12475	Lab	0.792683
G12505	G12476	Lab	0.772727
G12505	G12477	Lab	0.786885
G12505	G12478	Lab	0.784615
G12505	G12479	Lab	0.796875
G12505	G12480	Lab	0.830645
G12505	G12481	Lab	0.748092
G12505	G12482	Lab	0.818182
G12505	G12483	Lab	0.790541
G12505	G12484	Lab	0.81761
G12505	G12485	Lab	0.877907
G12505	G12486	Lab	0.839161
G12505	G12487	Lab	0.831461
G12505	G12488	Lab	0.875817
G12505	G12489	Lab	0.85119
G12505	G12490	Lab	0.905405
G12505	G12491	Lab	0.809756
G12505	G12492	Lab	0.838509
G12505	G12493	Lab	0.813953
G12505	G12494	Lab	0.830645
G12505	G12495	Lab	0.811927
G12505	G12496	Lab	0.850649
G12505	G12497	Lab	0.820896
G12505	G12498	Lab	0.846591
G12505	G12499	Lab	0.858896
G12505	G12500	Lab	0.815642
G12505	G12501	Lab	0.800926
G12505	G12502	Lab	0.798122
G12505	G12503	Lab	0.775956
G12505	G12504	Lab	0.780488
G12506	G12473	Lab	0.88806
G12506	G12474	Lab	0.788732
G12506	G12475	Lab	0.787709
G12506	G12476	Lab	0.777027
G12506	G12477	Lab	0.832168
G12506	G12478	Lab	0.795918
G12506	G12479	Lab	0.79021
G12506	G12480	Lab	0.84507
G12506	G12481	Lab	0.755102
G12506	G12482	Lab	0.834532
G12506	G12483	Lab	0.807229
G12506	G12484	Lab	0.843575
G12506	G12485	Lab	0.847826
G12506	G12486	Lab	0.829114
G12506	G12487	Lab	0.817708
G12506	G12488	Lab	0.889535
G12506	G12489	Lab	0.815642
G12506	G12490	Lab	0.909639
G12506	G12491	Lab	0.729469
G12506	G12492	Lab	0.822857
G12506	G12493	Lab	0.75419
G12506	G12494	Lab	0.853147
G12506	G12495	Lab	0.736364
G12506	G12496	Lab	0.800643
G12506	G12497	Lab	0.759259
G12506	G12498	Lab	0.825397
G12506	G12499	Lab	0.841808
G12506	G12500	Lab	0.764706
G12506	G12501	Lab	0.753363
G12506	G12502	Lab	0.738532
G12506	G12503	Lab	0.778894
G12506	G12504	Lab	0.818182
G12506	G12505	Lab	0.688623
G12507	G12473	Lab	0.915254
G12507	G12474	Lab	0.844086
G12507	G12475	Lab	0.812785
G12507	G12476	Lab	0.814815
G12507	G12477	Lab	0.864865
G12507	G12478	Lab	0.797814
G12507	G12479	Lab	0.813187
G12507	G12480	Lab	0.868852
G12507	G12481	Lab	0.797872
G12507	G12482	Lab	0.841808
G12507	G12483	Lab	0.800995
G12507	G12484	Lab	0.842593
G12507	G12485	Lab	0.856502
G12507	G12486	Lab	0.865672
G12507	G12487	Lab	0.778281
G12507	G12488	Lab	0.911628
G12507	G12489	Lab	0.824885
G12507	G12490	Lab	0.896552
G12507	G12491	Lab	0.745902
G12507	G12492	Lab	0.785366
G12507	G12493	Lab	0.757009
G12507	G12494	Lab	0.881081
G12507	G12495	Lab	0.679012
G12507	G12496	Lab	0.735562
G12507	G12497	Lab	0.705479
G12507	G12498	Lab	0.857759
G12507	G12499	Lab	0.830189
G12507	G12500	Lab	0.731481
G12507	G12501	Lab	0.673554
G12507	G12502	Lab	0.696721
G12507	G12503	Lab	0.756522
G12507	G12504	Lab	0.84153
G12507	G12505	Lab	0.740385
G12507	G12506	Lab	0.668246
G12508	G12473	Lab	0.803571
G12508	G12474	Lab	0.831169
G12508	G12475	Lab	0.846154
G12508	G12476	Lab	0.821429
G12508	G12477	Lab	0.802817
G12508	G12478	Lab	0.82716
G12508	G12479	Lab	0.802632
G12508	G12480	Lab	0.794118
G12508	G12481	Lab	0.83908
G12508	G12482	Lab	0.823529
G12508	G12483	Lab	0.816327
G12508	G12484	Lab	0.863636
G12508	G12485	Lab	0.869565
G12508	G12486	Lab	0.802326
G12508	G12487	Lab	0.849206
G12508	G12488	Lab	0.864583
G12508	G12489	Lab	0.828829
G12508	G12490	Lab	0.862069
G12508	G12491	Lab	0.861635
G12508	G12492	Lab	0.830189
G12508	G12493	Lab	0.844262
G12508	G12494	Lab	0.776119
G12508	G12495	Lab	0.867052
G12508	G12496	Lab	0.922222
G12508	G12497	Lab	0.904762
G12508	G12498	Lab	0.852459
[truncated: 604 more rows]

## Sheet: Fig.1C
Sample ID	DOB	observed_features
G12419	Field	66
G12420	Field	224
G12421	Field	493
G12422	Field	136
G12423	Field	112
G12424	Field	563
G12425	Field	490
G12426	Field	227
G12427	Field	138
G12428	Field	298
G12429	Field	259
G12430	Field	845
G12431	Field	699
G12432	Field	318
G12433	Field	356
G12434	Field	866
G12435	Field	395
G12436	Field	436
G12437	Field	796
G12438	Field	651
G12439	Field	828
G12441	Field	796
G12442	Field	240
G12443	Field	272
G12444	Field	136
G12445	Field	964
G12446	Field	357
G12447	Field	269
G12448	Field	608
G12449	Field	1184
G12450	Field	672
G12451	Field	306
G12452	Field	344
G12453	Field	120
G12454	Field	792
G12455	Field	920
G12456	Field	951
G12457	Field	679
G12458	Field	373
G12459	Field	1018
G12460	Field	212
G12461	Field	1139
G12462	Field	1247
G12463	Field	193
G12464	Field	510
G12465	Field	1004
G12466	Field	401
G12467	Field	548
G12468	Field	356
G12469	Field	307
G12470	Field	597
G12471	Field	410
G12472	Field	305
G12473	Lab	30
G12474	Lab	53
G12475	Lab	98
G12476	Lab	62
G12477	Lab	48
G12478	Lab	58
G12479	Lab	54
G12480	Lab	45
G12481	Lab	64
G12482	Lab	43
G12483	Lab	79
G12484	Lab	88
G12485	Lab	93
G12486	Lab	66
G12487	Lab	108
G12488	Lab	72
G12489	Lab	93
G12490	Lab	62
G12491	Lab	144
G12492	Lab	87
G12493	Lab	104
G12494	Lab	45
G12495	Lab	159
G12496	Lab	254
G12497	Lab	216
G12498	Lab	103
G12499	Lab	86
G12500	Lab	112
G12501	Lab	159
G12502	Lab	156
G12503	Lab	124
G12504	Lab	50
G12505	Lab	100
G12506	Lab	119
G12507	Lab	162
G12508	Lab	37
G12509	Lab	120
G12510	Lab	69
G12511	Lab	95
G12512	Lab	156
G12513	Lab	62
G12514	Lab	68
G12515	Lab	104
G12516	Lab	68
G12517	Lab	74
G12518	Lab	87
G12519	Lab	62
G12520	Lab	56
G12521	Lab	134
G12522	Lab	44

## Sheet: Fig.1D, Fig.2E, Fig.3C, Fig.4D
Sample ID	DOB	geographic_location	Month	Alphaproteobacteria	Gammaproteobacteria	Firmicutes	Bacteroidota	Spirochaetota	Cyanobacteria	Campilobacterota	Desulfobacterota	Others
G12419	field	Nova_Scotia	March	240	19738	3707	283	0	79	106	318	537
G12420	field	Nova_Scotia	March	2984	27035	17601	1089	218	237	176	540	1056
G12421	field	Nova_Scotia	March	7956	27491	6487	3247	2949	796	212	1944	2856
G12422	field	Nova_Scotia	March	1107	64987	5313	1657	133	237	144	1092	1538
G12423	field	Nova_Scotia	March	982	32018	9923	1236	212	512	202	758	2075
G12424	field	Nova_Scotia	March	1733	35984	6645	4509	788	1304	218	2869	4723
G12425	field	Nova_Scotia	March	1750	35563	29023	6205	1415	1630	390	4519	8878
G12426	field	Nova_Scotia	March	1048	29520	4238	2760	946	1336	311	2329	6223
G12427	field	Nova_Scotia	March	1992	20070	12813	2351	261	625	959	1000	3737
G12428	field	Nova_Scotia	March	2028	43996	3307	2839	1187	1394	374	2700	5484
G12429	field	Nova_Scotia	March	1340	35874	14771	2535	768	685	504	2801	3325
G12430	field	Maine	March	3370	6711	17039	10830	1659	1843	707	3776	5358
G12431	field	Maine	March	4120	8138	9139	9608	601	6668	1309	3456	4484
G12432	field	Maine	March	1519	10871	1296	7688	92	1760	2126	2475	2377
G12433	field	Maine	March	2217	7385	1112	7249	420	3542	1031	3380	4389
G12434	field	Maine	March	4890	13321	994	18956	1126	2877	3725	5813	7654
G12435	field	Maine	March	3092	10224	10609	9500	396	3008	1141	2620	3590
G12436	field	Maine	March	4844	12662	4059	12673	588	3687	3255	4538	6289
G12437	field	Maine	March	2475	10306	10751	14605	1709	6647	1004	5774	7075
G12438	field	Maine	March	5379	10144	4066	15070	5004	3908	1414	5133	8638
G12439	field	Maine	March	3966	14286	1809	22504	2143	7782	2098	10445	10263
G12441	field	New_Hampshire	March	3502	8284	1769	10768	1283	5877	22	4411	4238
G12442	field	New_Hampshire	March	1403	6471	3654	3375	685	1162	346	1301	1464
G12443	field	New_Hampshire	March	2357	6366	374	5663	434	1833	152	1196	1842
G12444	field	New_Hampshire	March	838	6866	1199	1813	3	249	350	303	715
G12445	field	New_Hampshire	March	4215	10484	2102	11954	1347	1909	10688	3169	5560
G12446	field	New_Hampshire	March	4040	22956	3582	10408	497	1986	248	2011	1810
G12447	field	New_Hampshire	March	5260	6637	3213	11857	630	2941	0	1069	1504
G12448	field	New_Hampshire	March	9706	5521	7547	20925	621	6359	57	1400	3305
G12449	field	New_Hampshire	March	6683	7366	390	14614	1328	3970	86	4968	4235
G12450	field	New_Hampshire	March	11653	15140	3021	18588	305	4083	110	917	2713
G12451	field	New_Hampshire	March	796	16028	5316	3014	13807	570	3910	2210	2028
G12452	field	Massachussetts	March	2050	17640	4094	5440	2328	1687	5492	821	1938
G12453	field	Massachussetts	March	557	16388	7577	2271	0	248	2443	21	802
G12454	field	Massachussetts	March	3655	27073	1175	10913	531	1562	2700	2563	3114
G12455	field	Massachussetts	March	4259	5993	296	9908	1200	2486	4279	4012	4444
G12456	field	Massachussetts	March	5035	13732	808	20257	1922	3204	3995	4446	5349
G12457	field	Massachussetts	March	4527	27977	3838	13426	3121	3280	12742	2285	3811
G12458	field	Massachussetts	March	4851	11483	5230	10574	789	1633	5373	2224	2834
G12459	field	Massachussetts	March	8774	26973	609	15151	3065	3032	2317	4796	5260
G12460	field	Massachussetts	March	3310	14156	3789	4432	0	1139	3315	689	1939
G12461	field	Massachussetts	March	4626	13428	957	13265	1034	3188	4115	3139	5191
G12462	field	Massachussetts	March	5982	18871	1896	13620	769	2222	1589	2653	7795
G12463	field	North_Carolina	March	985	16035	473	3611	88	1691	192	647	1875
G12464	field	North_Carolina	March	2928	12882	460	8507	454	2005	1055	1075	4976
G12465	field	North_Carolina	March	4679	14368	1949	10579	1181	1699	2955	2443	5850
G12466	field	North_Carolina	March	2648	17999	1923	9214	682	2985	291	1715	3379
G12467	field	North_Carolina	March	2201	30494	834	6050	404	1532	404	1881	4656
G12468	field	North_Carolina	March	1583	23649	530	5558	217	1389	449	393	2972
G12469	field	North_Carolina	March	2146	9429	1455	3004	344	810	768	731	1679
G12470	field	North_Carolina	March	2799	24117	1030	6022	206	1807	811	1161	4174
G12471	field	North_Carolina	March	902	29940	142	2948	218	1159	1537	1050	1462
G12472	field	North_Carolina	March	3228	24818	805	6503	429	2528	613	494	2603
G12473	lab	Nova_Scotia	March	0	12374	1312	61	0	26	0	0	172
G12474	lab	Nova_Scotia	March	223	21037	18187	155	0	33	0	0	334
G12475	lab	Nova_Scotia	March	1545	7407	21170	718	2593	0	0	0	1054
G12476	lab	Nova_Scotia	March	366	40900	17980	401	6	0	0	81	213
G12477	lab	Nova_Scotia	March	377	25867	14419	271	8	0	0	0	346
G12478	lab	Nova_Scotia	March	770	25291	19643	286	4	0	0	0	234
G12479	lab	Nova_Scotia	March	385	23436	26455	245	0	0	0	0	231
G12480	lab	Nova_Scotia	March	1114	9506	11899	105	0	0	0	0	139
G12481	lab	Nova_Scotia	March	598	17440	24466	179	4122	0	0	0	212
G12482	lab	Nova_Scotia	March	178	32309	36577	130	22	0	0	0	170
G12483	lab	Maine	March	699	15507	13804	1373	18095	2	0	0	597
G12484	lab	Maine	March	1135	14439	10725	898	6309	2	0	0	1250
G12485	lab	Maine	March	2011	7823	6207	517	1588	0	0	0	1019
G12486	lab	Maine	March	1064	20197	7909	647	22543	39	0	0	923
G12487	lab	Maine	March	3628	17547	18381	4885	31913	0	0	0	614
G12488	lab	Maine	March	674	10238	1341	161	3626	6	0	0	1216
G12489	lab	Maine	March	1550	12184	1468	1073	1374	36	0	0	791
G12490	lab	Maine	March	554	7901	216	370	117	5	0	0	533
G12491	lab	Maine	March	4413	14867	20775	2625	6686	26	0	0	640
G12492	lab	Maine	March	1781	19032	2083	1630	36585	2	0	193	839
G12493	lab	New_Hampshire	March	2775	13340	967	729	8161	0	0	142	538
G12494	lab	New_Hampshire	March	124	6193	988	233	6299	0	0	65	191
G12495	lab	New_Hampshire	March	6819	22389	5784	4358	7717	0	0	33	2089
G12496	lab	New_Hampshire	March	16366	45218	2232	10712	2745	181	0	371	3516
G12497	lab	New_Hampshire	March	6756	31819	6929	6296	5500	19	0	113	1578
G12498	lab	New_Hampshire	March	1539	12677	4958	2064	22281	0	0	0	931
G12499	lab	New_Hampshire	March	1469	27364	353	614	12969	0	0	0	1157
G12500	lab	New_Hampshire	March	1829	9286	4736	1237	24483	3	0	49	1351
G12501	lab	New_Hampshire	March	6947	18366	8807	3601	12048	0	0	87	1280
G12502	lab	New_Hampshire	March	4136	15445	6382	2198	15979	0	0	94	701
G12503	lab	Massachussetts	March	2093	13488	5092	1740	38324	383	0	0	2857
G12504	lab	Massachussetts	March	346	6381	483	520	2575	69	0	0	750
G12505	lab	Massachussetts	March	2130	15751	1883	2660	10427	225	15	0	2087
G12506	lab	Massachussetts	March	2413	19141	3408	3792	9666	0	0	0	726
G12507	lab	Massachussetts	March	9436	27040	975	10707	3315	84	0	0	4787
G12508	lab	Massachussetts	March	246	5430	7591	150	1980	76	11	0	99
G12509	lab	Massachussetts	March	4660	24149	3511	9413	13168	0	0	208	1016
G12510	lab	Massachussetts	March	515	44358	438	1512	24764	0	64	0	563
G12511	lab	Massachussetts	March	1630	13571	3278	1485	10990	36	72	155	262
G12512	lab	Massachussetts	March	7026	33119	1466	8920	14894	90	5	0	1551
G12513	lab	North_Carolina	March	685	6281	597	18	11	160	0	0	845
G12514	lab	North_Carolina	March	594	14317	466	766	3287	0	100	110	1157
G12515	lab	North_Carolina	March	1718	17095	970	720	786	34	8	0	1882
G12516	lab	North_Carolina	March	863	11979	27	692	2602	6	0	0	595
G12517	lab	North_Carolina	March	861	60218	114	376	3723	68	2	39	993
G12518	lab	North_Carolina	March	1126	11954	8386	897	4710	77	0	0	2643
G12519	lab	North_Carolina	March	506	13721	2893	793	1671	8	0	0	332
G12520	lab	North_Carolina	March	32	20971	149	618	435	4	0	0	235
G12521	lab	North_Carolina	March	4038	61777	253	4515	722	118	0	0	5280
G12522	lab	North_Carolina	March	160	4125	385	144	119	135	0	0	140
G12523	field	Maine	June	1704	13821	28918	5097	7741	1514	272	981	2199
G12524	field	Maine	June	2667	5518	25743	8084	4021	5218	3138	1955	2636
G12525	field	Maine	June	2442	3827	13365	7873	12250	3979	2548	772	2734
G12526	field	Maine	June	3120	14025	7666	6787	7624	6060	3533	1989	4390
G12527	field	Maine	June	1784	23312	419	6565	3661	8877	5104	900	2156
G12528	field	Maine	June	878	17226	14708	3822	16835	1694	2790	1135	1783
G12529	field	Maine	June	7687	11348	5048	9728	2894	15066	2886	1268	2917
G12530	field	Maine	June	4475	15038	3433	10830	8648	6534	2492	4329	5798
G12531	field	Maine	June	8800	10288	666	19836	8931	7030	2090	4549	8428
G12532	field	Maine	June	2537	12255	687	9406	9679	6381	3483	2245	3648
G12533	field	Maine	June	2747	7385	30996	7311	6052	12129	2878	1044	2164
G12534	field	New_Hampshire	June	7336	11565	2050	15157	721	6249	201	1355	3529
G12535	field	New_Hampshire	June	1511	11944	15713	3961	9454	2071	278	1449	2288
G12536	field	New_Hampshire	June	2241	10583	5727	7166	5652	2012	1348	910	1970
G12537	field	New_Hampshire	June	2710	3729	1025	13466	4047	3294	1559	4727	6336
G12538	field	New_Hampshire	June	2818	12568	4857	5205	25694	1878	738	1205	2123
G12540	field	New_Hampshire	June	5705	14517	3182	15060	13356	6794	1898	4506	5576
G12541	field	New_Hampshire	June	3588	6780	766	7201	1947	3617	3850	2060	3961
G12542	field	New_Hampshire	June	5620	12893	1085	14149	2254	3846	650	4251	5465
G12543	field	New_Hampshire	June	20460	4636	6178	10219	1337	10219	423	376	3843
G12544	field	New_Hampshire	June	419	4377	719	727	605	159	220	165	1523
G12546	field	Massachussetts	June	7128	7618	2860	8723	18899	9295	3859	1917	2927
G12547	field	Massachussetts	June	754	1253	1458	5187	12255	1757	17677	1955	2176
G12548	field	Massachussetts	June	5233	6147	2865	1911	4789	1072	916	753	1558
G12549	field	Massachussetts	June	3075	1928	3998	4428	10507	1623	3236	2671	4206
G12550	field	Massachussetts	June	3362	3183	8328	5671	7560	11241	25232	682	1885
G12551	field	Massachussetts	June	12903	2698	1538	3070	21408	1907	2217	803	1150
G12552	field	Massachussetts	June	24080	3431	341	6327	2347	5931	5069	1937	2216
G12553	field	Massachussetts	June	3027	1525	2429	3680	2203	55070	335	576	508
G12554	field	Massachussetts	June	1801	2957	1487	9300	2684	6663	4931	2367	3324
G12556	field	Maine	September	6686	25746	15059	7967	5219	2013	3141	1313	15069
G12557	field	Maine	September	6496	33660	10980	11804	17114	5681	784	2911	5285
G12558	field	Maine	September	6783	14747	19279	9059	6810	3058	593	1693	8077
G12559	field	Maine	September	5272	34578	43891	6137	5133	1496	1077	1317	7892
G12560	field	Maine	September	8118	26736	22051	9285	18179	1363	1334	1662	13651
G12561	field	Maine	September	9629	21214	12877	14217	10547	3009	1027	1838	5092
G12562	field	Maine	September	10467	32457	22874	6446	11868	2035	1383	1161	3465
G12563	field	Maine	September	19738	27327	23437	10417	8071	2669	827	2070	3840
G12564	field	Maine	September	9259	28574	19856	7417	23538	3587	951	1907	3891
G12565	field	Maine	September	5308	22312	2616	13535	12868	5422	946	4802	10166
G12566	field	Maine	September	17251	30547	15017	10700	11433	3281	1136	1470	6141
G12578	field	New_Hampshire	September	1881	2118	20064	5116	3380	829	715	1407	3173
G12579	field	Massachussetts	September	885	7361	11451	6944	9025	46	6980	373	1462
G12580	field	Massachussetts	September	2707	10518	1377	9776	987	372	4884	1902	2269
G12581	field	Massachussetts	September	239	2486	35434	552	154	28	1707	54	317
G12582	field	Massachussetts	September	1807	14499	3652	5469	374	575	9102	1009	2001
G12583	field	Massachussetts	September	2050	7004	19604	4622	372	450	6307	484	1198
G12584	field	Massachussetts	September	546	5864	56500	1731	289	219	5701	515	687
G12585	field	Massachussetts	September	932	4976	18924	2462	3197	1630	3570	501	1152
G12586	field	Massachussetts	September	12461	3139	5720	19434	2924	210	1054	151	10786
G12587	field	Massachussetts	September	395	3558	45552	1849	174	165	3094	362	470
G12588	field	Massachussetts	September	943	6333	1427	2161	234	2553	6803	430	1814
G12589	field	Massachussetts	September	4896	13048	22956	19705	5889	13895	9832	4296	5949

## Sheet: Fig.2B
Sample ID	PC1	PC2	PC3	PC4	PC5	PC6	PC7	PC8	PC9	PC10	PC11	PC12	PC13	PC14	PC15	PC16	PC17	PC18	PC19	PC20	PC21	PC22	PC23	PC24	PC25	PC26	PC27	PC28	PC29	PC30	PC31	PC32	PC33	PC34	PC35	PC36	PC37	PC38	PC39	PC40	PC41	PC42	PC43	PC44	PC45	PC46	PC47	PC48	PC49
G12419	0.0631445	-0.23172	-0.0943425	0.0568976	0.120643	0.267149	0.209268	-0.0179788	0.16712	-8.74366e-05	0.0209494	0.301839	0.0608127	0.126606	-0.0805113	-0.102696	0.143115	-0.0514102	-0.00340308	-0.0204214	-0.114864	0.0960395	0.0138182	0.176068	-0.0442418	0.165023	-0.0734894	-0.00385609	0.0248059	0.0333169	-0.0596851	0.00216454	0.0465034	0.019136	-0.0129326	0.0013471	-0.0430621	-0.0243339	0.0268249	0.0331415	-0.00303403	-0.00722706	-0.00337668	0.0115761	-0.0160508	0.0216183	-0.00062743	0.00991305	-0.00172927
G12420	0.0567581	-0.270237	-0.0129544	-0.0971202	-0.129387	0.05115	0.0417175	-0.0452803	-0.00836313	0.17841	-0.111349	0.113066	0.0891907	0.0962782	-0.127928	0.291438	0.0823174	0.0612607	0.119058	-0.142655	0.131524	-0.12272	-0.0386375	-0.0659901	-0.0141947	-0.0300491	0.0696448	0.0909278	-0.010375	-0.146215	0.0633448	-0.0135636	0.00118811	0.0577177	0.0887383	-0.0216301	0.0163211	0.096747	-0.0851415	-0.0809501	-0.0230072	0.0106369	-0.0654983	-0.0107833	-0.00858645	-0.0473864	-0.0135562	-0.0429563	-0.00223847
G12421	0.0377878	-0.236191	0.0505198	-0.102398	-0.246719	-0.0851579	-0.0852866	0.0412207	-0.0321332	-0.0373089	0.0465591	0.0708436	-0.0394534	-0.0748519	-0.00118135	0.0545811	0.0338096	-0.15133	-0.120906	-0.0767168	0.0914581	0.0428582	-0.00908786	-0.00423123	-0.0392428	0.053122	-0.0688728	-0.130668	0.103779	0.103314	0.0145262	-0.0101977	0.118399	-0.295202	0.0982732	-0.0763293	0.0709607	0.0199528	0.0752451	-0.0482448	0.0447091	0.0683022	-0.0754408	0.145401	0.0303516	-0.0211236	0.0016045	0.0302707	0.01243
G12422	0.0540731	-0.262663	-0.0541605	-0.000879362	0.0321307	0.14515	0.0609587	-0.0224969	-0.00233851	0.075566	0.0476913	-0.42928	-0.131545	-0.156215	-0.0392105	0.015921	0.147499	-0.129818	-0.00896605	-0.100877	-0.122022	-0.0210142	0.0583057	-0.00737676	-0.04519	0.148554	0.00176584	0.0362205	0.0472969	-0.0376315	0.0580619	0.000479916	0.0811062	0.0842842	-1.04603e-05	-0.0348349	0.00454022	0.00258325	-0.0160909	0.00761761	0.0436823	-0.0542554	0.0351118	-0.0189018	-0.0463558	-0.00948885	0.016128	0.00971461	-0.0163225
G12423	0.0447077	-0.279114	-0.113427	0.0216433	0.136536	0.142487	0.119331	0.0214581	0.101075	-0.101983	0.157983	-0.0802719	0.0336057	-0.128954	0.0327211	0.0431773	0.0953633	0.0685003	0.0913101	0.0603136	0.0338398	-0.000771616	-0.123745	-0.0704249	0.013593	-0.244242	0.0503057	-0.0286721	-0.093411	0.0308516	0.0109125	0.0363349	-0.137614	-0.185992	-0.0127084	-0.00593827	-0.0514847	-0.0402327	0.104658	0.0212624	-0.118957	-0.0761191	-0.0542163	-0.0217385	0.123127	0.0122203	-0.0294768	0.0019972	0.0318617
G12424	0.0176521	-0.223319	0.0162518	-0.135921	-0.24788	-0.155982	-0.0409741	0.0397933	0.0022476	-0.120952	0.065474	0.0781581	0.0284049	0.00304179	0.0521982	-0.0334512	-0.0237814	0.000993314	0.096994	-0.0318057	-0.0154784	0.0106369	0.00606554	-0.0548291	-0.0567387	-0.00235923	0.0529102	0.0485781	-0.099102	-0.0523244	-0.0408215	-0.0852741	0.136451	0.00444171	-0.150127	0.00683109	-0.129403	-0.133088	0.136342	-0.0671172	0.0405084	-0.148212	0.0974095	-0.133922	-0.19878	-0.00309991	-0.0663718	0.00290789	-0.0748096
G12425	0.0199436	-0.229729	0.0444547	-0.104253	-0.256351	-0.0760736	-0.114429	0.0452047	-0.0565742	-0.106357	0.0309451	0.0705609	-0.0210768	-0.0196672	-0.0419289	-0.0739011	0.0804535	-0.241424	-0.0880346	-0.00526686	0.0246877	0.0960561	-0.0489746	-0.0338758	-0.0257109	-0.0455302	0.0118052	0.11212	-0.0334268	0.0189877	-0.0925763	0.129066	-0.205451	0.176249	-0.0215624	0.0764511	0.0375839	0.0548771	-0.105544	0.115062	-0.0187713	0.0014159	0.052523	-0.0483388	0.110307	0.0415596	0.0558537	-0.0406216	0.0491306
G12426	0.0351248	-0.27999	-0.0104573	-0.0420581	-0.0952073	0.0652676	-0.00620669	-0.0666049	0.0140982	0.101857	-0.00279825	-0.0813197	-0.0200864	0.158392	-0.176869	-0.210134	-0.140303	0.138083	-0.279688	0.112779	0.0627749	0.0304804	0.0910814	-0.031085	0.175892	-0.0413716	0.0165295	0.0930576	0.040799	-0.0844081	0.107165	-0.0336813	-0.0663791	-0.093325	-0.00381169	-0.034636	-0.0355704	-0.0596837	-0.00726087	-0.0292007	0.0299893	0.00277621	0.00105264	-0.0381456	-0.0103175	0.00947218	0.00369764	0.00585022	-0.0132313
G12427	0.0497392	-0.24527	-0.0806474	-0.0201822	0.038349	0.0144337	0.0384223	-0.0714452	0.033534	0.280831	-0.272274	0.110083	-0.124259	-0.158353	0.192718	-0.0492683	-0.156561	0.000682983	-0.0636919	0.0193447	-0.0235423	-0.163305	-0.064441	-0.0404834	-0.0474354	-0.0438136	0.00261232	-0.108551	0.0156652	0.0819483	-0.0703966	0.117667	-0.00842996	0.0273793	-0.0781608	0.0624029	0.0378571	-0.0555213	0.0161139	0.0223958	0.0231897	-0.0579619	0.00341964	-0.0254524	-0.0246062	0.0377486	0.0387734	0.0266316	0.0187557
G12428	0.0306983	-0.256172	-0.00540611	-0.0878695	-0.147145	-0.0942314	-0.0644528	0.0361582	-0.0258032	-0.110858	0.0972576	0.0743849	0.0476214	-0.10974	0.172633	-0.0162708	0.0304645	0.204722	0.098714	0.166578	-0.209508	-0.148888	0.0653586	0.0609774	0.171253	0.13902	-0.00897008	-0.0465104	0.0288506	-0.0171779	0.121226	-0.0208144	-0.0111258	0.085896	0.068171	-0.0447342	0.036584	0.0330643	-0.0864911	0.0192497	-0.0653118	0.061097	-0.0277869	0.0410427	0.0388386	-0.00510364	0.0473524	0.016094	0.0306789
G12429	0.0475198	-0.270621	-0.0150182	-0.0746833	-0.116848	0.00517859	0.00985866	-0.0421871	-0.0334223	0.00576894	-0.0703821	-0.220329	0.0362623	0.212254	0.00438577	0.0570936	-0.21427	0.089083	0.157531	0.0451038	-0.0498114	0.170629	0.0217116	0.132747	-0.119228	-0.077925	-0.0572754	-0.117979	-0.0651513	0.0875412	-0.148636	-0.0764513	0.0126022	0.0569814	0.0058677	0.0513652	0.00889095	0.0604321	0.000900746	0.0647129	-0.0182193	0.0991997	-0.00760045	0.0698098	0.0447969	-0.00252595	-0.0433637	0.000978794	-0.00144029
G12430	-0.164192	0.0822006	0.143091	-0.178084	0.0588494	0.0103841	0.0600447	-0.00401634	0.107313	-0.0566467	0.016806	-0.00316648	-0.12967	0.0921253	0.00341112	0.0360472	-0.0451468	-0.00996159	0.135682	0.0812171	0.0876784	-0.157444	0.148285	-0.0570703	-0.0501512	0.111471	0.101342	0.0867165	0.152779	0.0814293	-0.0309656	0.0288039	-0.152329	-0.0987156	0.0685766	0.0140119	-0.0681232	0.124306	0.133193	0.195033	0.0912344	0.0158059	0.0322986	-0.0558659	-0.0539647	0.0454683	0.0144126	-0.0179045	-0.047694
G12431	-0.198496	0.0856416	0.151548	-0.166823	0.10061	-0.00222218	0.0117831	0.00458685	0.00023335	0.0463466	-0.0411093	-0.0300473	0.0747465	0.0452503	0.00180405	0.00652463	-0.00514169	-0.0806176	0.0282722	0.00427837	-0.140636	0.0780306	0.0014788	-0.161097	0.0427531	0.00265364	-0.0184105	0.0339111	-0.0376288	0.0562679	-0.0515344	-0.061078	-0.00594095	-0.0442575	-0.0497223	-0.0257416	-0.0665101	0.0238639	0.0183394	-0.0802988	-0.0588406	0.0819743	-0.133842	0.020412	-0.177823	0.0139575	0.218813	0.0222547	0.240036
G12432	-0.110856	-0.0454589	0.0473601	-0.104649	0.192495	-0.101204	-0.0303466	-0.131216	-0.0816513	0.00203868	0.0959622	-0.0538878	0.319365	-0.152068	-0.197268	0.00886327	-0.0732397	-0.0361388	0.0126393	0.0173204	0.101907	-0.133414	-0.114749	0.195221	0.062601	-0.0115656	-0.0102701	0.0538358	0.140396	0.121537	-0.060629	0.0245488	0.0471374	0.0549059	-0.0300795	0.0368338	0.0148291	-0.0612132	0.0098091	-0.00275466	0.0373034	0.0119535	0.0164346	-0.0373674	-0.0323488	0.0546628	-0.00282613	0.065301	0.0154294
G12433	-0.117601	0.00675641	0.117139	-0.131369	0.155819	0.00403225	-0.0546828	-0.0500264	-0.0708012	0.0814335	-0.123419	0.0656208	-0.0153797	-0.267168	-0.0672601	-0.180177	-0.0359697	0.0168165	0.220997	-0.00578983	0.126096	0.244249	0.113858	-0.0536696	0.0858985	0.106902	-0.0230522	-0.00104901	-0.0570922	-0.12034	-0.0606986	-0.0179076	0.00336202	-0.0482204	0.0596976	-0.0241112	-0.0350219	0.0254487	-0.0407695	-0.0129154	-0.0571163	-0.0310594	0.00569347	0.0114154	0.0825125	-0.0282211	-0.0550071	-0.032049	-0.0384503
G12434	-0.185735	0.0953461	0.120765	-0.19138	0.051668	-0.000782199	0.0400354	-0.0207033	0.0577289	-0.0308453	0.0804164	-0.0141437	-0.126658	0.101937	0.0179619	0.101644	-0.00372334	-0.045274	-0.0171412	0.00590482	0.0194409	-0.0810026	0.0231678	-0.0434068	0.102703	0.044472	-0.0606054	-0.0166406	0.0179709	-0.10163	-0.0946594	0.0615769	-0.0284377	0.109272	-0.111902	0.092907	-0.126398	-0.168097	0.0112947	-0.149689	0.0279334	-0.0267727	-0.0540962	0.221106	0.180208	-0.054361	-0.0558602	0.115501	-0.0153241
G12435	-0.135274	-0.00888089	0.0730379	-0.12822	0.157103	-0.0688164	-0.0355442	0.0412855	-0.0997582	0.0422745	0.170845	0.0486883	-0.072354	-0.0487771	0.074172	-0.0353187	0.0513408	0.292668	-0.149242	-0.192245	0.0775736	0.0811091	0.0687056	0.0868076	-0.271642	-0.00648525	0.0557159	0.0248506	0.0445431	-0.0140064	0.0653497	-0.0223024	0.00526193	0.0654214	-0.0440062	0.10248	0.00897001	0.0101392	0.0399632	0.0217843	-0.0187632	0.00370292	-0.0474187	0.0304322	0.0356052	0.0260707	0.0763529	-0.0334773	0.0411819
G12436	-0.152598	0.0461851	0.107636	-0.14536	0.145042	-0.00983877	-0.0157472	-0.0268424	-0.046824	0.0381713	-0.044826	-0.00660932	0.279066	0.0660622	0.0547402	-0.018456	0.038932	-0.0071077	-0.132424	-0.117188	-0.229869	-0.0340705	0.0183913	-0.175468	-0.0563607	0.0346073	0.0251094	-0.060886	-0.0908972	0.0538311	-0.000313732	-0.0773027	-0.156739	-0.0528686	0.0287684	-0.0528773	0.102286	-0.0241367	-0.0159262	0.028027	0.0610617	-0.0618008	0.0743087	0.0227924	0.0598753	-0.0770311	-0.0967406	-0.044013	-0.129882
G12437	-0.19205	0.0869105	0.148352	-0.173	0.0477589	0.0306583	0.0286091	0.0124359	0.0446254	0.00445533	-0.0345925	0.0221509	-0.0846018	0.0346995	0.00123691	0.00478939	8.63952e-05	-0.0563809	-0.0361084	0.0619543	-0.0722224	0.100142	-0.145123	-0.0431222	0.0533539	-0.0771496	0.158193	0.0090221	0.071231	0.0839588	0.163645	0.0698881	0.197924	0.106233	-0.0788909	-0.0753579	0.0245692	0.00654602	0.0298934	0.0339491	-0.128218	0.14526	-0.0806069	-0.0410812	0.0316395	0.100846	-0.143247	-0.114513	-0.0738269
G12438	-0.168766	0.0654804	0.123398	-0.172406	0.105952	-0.00628076	0.0149099	-0.0414098	0.0276656	0.00993642	0.0515574	0.00938059	-0.107723	0.0301046	0.0759829	0.0769494	0.0578291	-0.0247643	-0.0698987	-0.00188663	0.0189848	0.00545718	-0.108845	0.10202	0.085733	-0.10001	-0.134118	-0.138347	-0.0786444	-0.219162	-0.0618451	-0.038942	0.0460561	0.00328057	0.192975	-0.0383418	0.0566782	-0.0976501	0.0225745	0.124307	0.0741263	0.114718	0.128827	-0.178665	-0.0404613	-0.0257389	0.055307	0.0187366	-0.0108448
G12439	-0.184959	0.0966709	0.134118	-0.180414	0.0539805	0.0144406	0.0286345	-0.0081909	0.101678	-0.0292849	0.0471148	-0.00918812	-0.0912443	0.0542803	0.0291298	-0.00719711	-0.0431817	-0.051342	-0.0109124	0.0972098	0.0398308	-0.0372375	0.0129101	0.164664	-0.0526166	-0.0526456	-0.0815179	0.038	-0.121634	0.0725662	0.0923961	0.0439136	0.036473	-0.0897632	-0.0316894	-0.00445618	0.130801	0.165922	-0.228646	-0.128057	-0.0597758	-0.250143	0.0521454	0.00276439	-0.0775031	-0.0487015	-0.0301149	0.00935323	0.00841841
G12441	-0.158353	0.0688056	0.216988	0.136144	-0.10669	0.000849586	0.0610529	0.173152	0.0928271	-0.0429554	-0.171038	-0.0246374	0.0455078	-0.0384941	-0.0894263	-0.0625493	0.0302564	0.0461633	0.0430311	0.0321292	0.0127104	-0.00812451	-0.0456163	0.0435682	-0.0563496	-0.020852	0.0523518	-0.0406841	-0.00247576	0.00782733	0.104033	-0.0469281	0.0264437	0.039784	-0.00236984	-0.0505803	0.0230844	0.0490359	0.0365832	0.0345105	0.10504	-0.00584537	0.0679113	-0.00181298	0.114207	-0.0862597	0.035067	0.148666	0.0783249
G12442	-0.0924553	-0.0794566	0.0939272	0.159942	0.114692	0.0641937	-0.0880743	0.217765	-0.187813	0.0276025	-0.0454037	-0.0353841	0.130498	0.062472	0.0844364	-0.0358147	0.0315549	-0.12981	-0.0377649	0.176392	0.0924515	-0.044731	0.0629113	0.0928798	-0.134283	0.00476707	0.0594075	-0.135113	-0.0106756	-0.13425	0.0648496	0.15655	-0.0713657	0.0404409	0.058065	-0.0505707	-0.141432	-0.00834193	0.0521033	-0.072203	-0.0526056	0.0294667	-0.0438225	0.038051	-0.124569	-0.0351397	-0.0707599	-0.0190832	-0.0243332
G12443	-0.0740031	-0.0638565	0.0993585	0.215801	0.0817758	0.0235077	-0.0609218	0.165203	-0.199637	0.155886	0.0223225	-0.000260312	-0.0421419	0.0846547	0.0827556	0.159952	0.135209	0.0723273	-0.036607	0.185556	0.0743698	0.0653376	-0.0752433	-0.034499	0.0898501	0.108465	-0.0152778	0.132576	0.00200985	0.0936978	-0.161917	-0.117283	0.056622	-0.0508775	-0.0994614	-0.0391151	0.0684534	0.00160038	0.00595241	-0.00037896	-0.0114453	-0.0687495	0.0822431	-0.0560461	0.0798834	0.0590715	0.0702553	0.00724592	-0.0242277
G12444	-0.0153983	-0.154272	0.0022345	0.204553	0.188366	0.152874	0.0315275	0.15803	-0.0907187	-0.134156	0.190269	0.0940715	-0.0649121	0.0152742	-0.0124148	0.0129888	-0.301149	-0.0479598	0.0245781	-0.174039	0.042477	-0.0150943	0.0328408	-0.146142	0.109344	-0.0075033	0.0908081	-0.0731384	-0.0369207	0.0604707	0.00236136	0.00101124	0.0628311	0.109321	0.0733913	-0.0429793	0.071959	0.0417527	-0.0615718	-0.0365239	0.0978077	-0.011889	0.0416088	-0.0167607	-0.0153414	0.0143677	0.00654445	0.03235	0.0378584
G12445	-0.117799	0.0749122	0.149141	0.175935	-0.125676	-0.00549234	0.107487	0.131979	0.114845	-0.078833	-0.0215161	-0.0597398	0.0626804	-0.0821526	-0.0561898	0.00842659	-0.0170575	0.0966979	-0.0940958	-0.108412	0.0323145	-0.140994	0.159753	-0.033536	0.0301412	-0.00496359	-0.197342	0.00217592	-0.0309224	-0.0553657	-0.209091	0.10241	0.0391952	-0.0197552	-0.0982105	-0.0381131	0.0734007	0.0261437	-0.0185551	0.0478594	-0.17811	0.0846664	-0.0520666	-0.0264982	-0.0577065	0.0602082	-0.0615654	-0.110284	-0.0273868
G12446	-0.101596	-0.0293723	0.134119	0.229377	0.0375969	-0.0334806	-0.0772446	0.0721951	-0.125083	0.0292386	-0.0307929	0.0414131	-0.0909063	0.00156084	-0.0154443	0.0311697	-0.111885	-0.0572825	0.100505	-0.0978104	-0.197579	-0.00706499	-0.0937387	0.0808267	0.0130302	-0.0576626	-0.193208	0.210158	0.0515864	-0.0409465	0.145892	-0.0237061	-0.056129	-0.125494	0.0418963	0.166539	-0.0531048	-0.0868568	-0.0177334	0.103524	0.0183177	-0.0204826	-0.0998217	0.0317398	-0.0314133	-0.00729086	-0.0738656	-0.0380408	-0.0404099
G12447	-0.0431311	-0.0546642	0.097403	0.288064	0.0460332	-0.0346762	-0.0941272	-0.340947	0.00906001	0.0259787	0.134914	0.0530242	-0.000886501	0.0540478	-0.000633923	-0.0555181	-0.0122348	-0.126279	0.0857491	0.096256	0.0288712	-0.105103	0.0848724	-0.0894996	-0.134757	-0.0149783	-0.0517831	-0.045531	-0.0134815	-0.0610515	0.0790126	-0.0621712	0.0802559	-0.012818	-0.16402	-0.0134141	0.068418	0.0299616	0.0299151	0.00342021	-0.0177385	0.102795	0.0597935	-0.00466181	0.12028	-0.0813124	0.0594647	-0.066214	-0.0223795
G12448	-0.093423	0.0281212	0.176915	0.287892	-0.0742315	-0.0759863	-0.0205611	-0.249504	0.0821717	0.010639	0.0340657	-0.00529261	0.00527671	0.0240928	0.0476915	0.00960798	0.0468949	0.0181872	-0.00855714	-0.0659253	-0.00204187	0.0732402	-0.00215745	-0.00849508	0.00530467	-0.0274232	0.081396	-0.00408819	-0.0665233	-0.0493998	0.0414881	0.0291692	-0.059933	0.0245669	0.107429	-0.0386905	-0.0318042	-0.00485687	-0.0151537	-0.00837571	-0.0922102	-0.0491168	-0.0111579	0.0300125	-0.0920797	0.201947	0.0712812	0.108083	0.026011
G12449	-0.160273	0.0980688	0.202295	0.128295	-0.180547	0.0154045	0.0871142	0.13947	0.14867	-0.0378836	-0.127631	-0.0277274	0.0273612	-0.0653919	-0.0735726	-0.0621319	0.0181058	0.0398439	0.0289882	-0.0173116	0.0161158	-0.0162785	-0.0637182	-0.0117291	-0.0487341	-0.0444534	0.0221343	-0.0419792	0.0458624	0.0206826	0.0682205	-0.112754	-0.00533395	0.0332582	-0.0197183	0.0657841	-0.0096619	-0.0773441	-0.00829856	-0.0839484	0.0745084	0.00214119	0.0383427	-0.0238254	0.0800776	0.00733663	0.099231	-0.0119736	-0.0354742
G12450	-0.10698	0.0407409	0.140869	0.266256	-0.0950907	-0.124223	0.0506531	-0.179977	0.0685218	0.0172587	0.0284904	-0.0293404	-0.0292326	-0.0185469	0.0839596	0.0476003	0.0507567	0.0756208	-0.0585488	-0.032711	-0.0115036	0.118363	-0.0495571	0.0685762	0.121937	0.0585703	0.145632	-0.0399736	0.0494503	0.116176	-0.126881	0.0897551	-0.0424726	0.0143324	0.0907374	0.0203165	-0.0644771	0.0295365	-0.0105977	-0.047114	0.102065	-0.0558334	-0.0436333	0.00448569	-0.0571314	-0.150468	-0.142106	-0.0737304	0.0110155
G12451	-0.0684621	-0.00133912	-0.0874025	-0.00623863	0.0732685	0.228458	-0.161393	-0.192374	-0.168837	-0.390534	-0.31276	-0.0158352	-0.0560145	0.0321441	0.0363343	0.00533705	0.0975415	0.0823129	-0.0520239	-0.040605	0.0617761	-0.0566326	-0.00566973	0.00165171	0.0302061	-0.0171422	-0.0195506	0.034649	0.0161794	0.0515946	-0.0132593	-0.0239086	0.0445168	0.0110949	0.00855306	0.0228826	0.0178235	-0.0164508	0.0300011	-0.0325095	-0.00422871	-0.0255719	-0.0106059	0.0110497	-0.0262931	-0.0100599	0.0206447	-0.0334974	-0.00665704
G12452	-0.0527388	0.0219689	-0.273609	0.0593141	0.1266	-0.256416	0.0450998	0.04636	0.051105	-0.0588106	-0.121941	-0.0195898	-0.0298707	0.0475576	-0.0090125	0.0418192	-0.0786653	-0.152956	-0.0768647	-0.0553789	0.00950192	-0.051857	0.0522824	0.14076	0.041742	0.10485	0.184907	-0.0141145	-0.0567646	-0.10759	-0.0094731	-0.196826	-0.00149866	-0.0263681	-0.0122369	-0.0305439	0.0587076	-0.0278529	0.0481404	0.0941841	-0.149197	-0.101752	-0.105602	-0.0148309	0.103561	0.0390713	-0.0236861	0.00452621	0.0591822
G12453	-0.00848926	-0.132359	-0.26879	0.057184	0.198939	-0.189936	0.156829	0.0516654	0.108278	-0.0791623	-0.0503118	-0.0199777	0.00422813	-0.0455403	0.146748	-0.0440744	0.0416052	-0.0328545	-0.0281376	0.0102921	0.0832821	0.0527202	-0.0632618	-0.0124748	0.0327189	-0.0507941	-0.0206512	0.127419	0.0284296	-0.050484	0.0163903	-0.085727	-0.0699899	-0.00760016	-0.0678641	0.0600627	3.62825e-05	0.120603	-0.0690137	-0.118067	0.0913735	0.232679	0.0982903	0.10085	-0.11367	-0.0563318	0.00474189	-0.041934	-0.0587876
G12454	-0.165827	0.150169	-0.246655	0.0137812	-0.0871541	0.00367966	-0.0146047	0.0120816	-0.0260556	0.0523563	0.00646473	0.01034	-0.0143927	0.00337043	-0.046066	0.00554488	-0.0464683	0.0450087	0.0508859	-0.022931	-0.0654626	0.0360417	0.0312474	0.0558713	0.00028883	-0.00437141	0.0791665	0.2072	-0.119178	0.0146789	0.00216989	0.242837	0.029187	-0.0176531	0.0166333	-0.097651	0.1694	-0.0753413	0.183703	0.00369064	-0.0512167	0.073093	0.0911492	0.0658472	-0.0118007	-0.192489	0.066564	0.0799492	-0.0101064
G12455	-0.16772	0.186184	-0.221555	0.00918737	-0.160359	0.16467	-0.0458253	-0.0308441	-0.0022355	0.0276011	0.0449113	0.0046586	0.0357355	-0.0241529	0.104081	0.0206932	0.00124826	-0.0116389	0.00587401	0.00081557	0.0674427	0.0502914	0.0334742	-0.0441794	-0.0494815	0.0639964	-0.039031	-0.0113051	0.0717979	-0.00549088	0.0474495	-0.073365	-0.101374	-0.0140305	-0.0653797	0.0828267	0.0867644	-0.0421358	-0.0545559	-0.0119553	-0.0241391	0.0935066	-0.0402029	-0.161022	-0.0411872	-0.00275169	-0.208681	0.244741	0.155266
G12456	-0.159859	0.183694	-0.205912	0.00659216	-0.135985	0.0980597	-0.0268714	-0.00956859	-0.0239357	0.0693438	0.0609336	0.0250385	0.0439504	-0.0390681	-0.00172697	-0.0631589	-0.00896527	0.0107456	-0.0544249	0.0196412	0.0174164	-0.035441	-0.120009	-0.0708922	0.0313056	-0.0940687	-0.0475294	-0.0197249	0.077966	-0.0788146	-0.0335722	-0.1104	0.0840478	0.0801242	0.0202792	-0.0301927	-0.110288	0.152659	0.0465925	0.20698	-0.0513889	-0.143069	0.112357	0.261029	-0.076178	-0.0255285	-0.0192371	-0.0077084	0.0571995
G12457	-0.145038	0.145316	-0.248639	-0.00302342	-0.0540425	-0.00178216	-0.0295857	-0.00826328	-0.0131338	0.0178242	-0.0118743	-0.020595	0.104846	0.0276146	0.142202	-0.0101239	-0.0234149	-0.0044969	0.000358879	-0.0742886	-0.0655439	-0.0035693	0.0698886	0.0443602	-0.019652	-0.0708346	-0.0204658	0.0892063	-0.00319692	-0.0370846	-0.0327336	0.120609	0.130997	-0.0942729	-0.0202189	-0.153513	-0.226083	0.0995525	-0.117496	-0.0142637	0.182367	0.00693985	-0.0398475	-0.108194	0.192797	0.130001	0.028348	0.0156408	-0.0111692
G12458	-0.118845	0.0773392	-0.213311	0.0382772	0.0417204	-0.111125	-0.101224	0.0279201	-0.124338	0.0485094	0.0160538	0.0761807	-0.222327	-0.0256902	-0.319518	0.00218901	0.126116	0.0575451	0.0190912	-0.0089893	-0.161599	-0.0785826	0.0252369	0.0285079	0.00838911	-0.0866639	0.0265786	-0.186784	-0.040215	0.0801292	-0.0575271	-0.0278138	-0.0923396	-0.0253753	-0.0698009	-0.0254703	-0.10073	0.0947269	-0.0381499	-0.0786651	-0.0014098	0.0712046	0.0416964	-0.0570972	-0.0452436	0.00197795	-0.0436778	0.0346965	-0.0236943
G12459	-0.156697	0.195762	-0.220443	-0.00746615	-0.141051	0.099795	-0.0118293	0.00267186	0.00953806	0.0353553	0.0514208	-0.0161644	0.00146302	-0.0291679	-0.0213534	0.00570283	-0.0318044	-0.0293533	0.0589335	0.0567942	0.0302169	-0.025032	0.0104532	0.0883056	-0.00564459	0.0411484	0.0144122	-0.0456572	-0.106321	0.0253363	0.0225106	-0.0241692	-0.0907768	0.00932629	0.0748245	0.0389556	0.0754385	-0.139586	0.0425612	-0.12087	0.12418	-0.0130738	-0.017001	0.0714795	-0.00484827	0.163032	0.119225	-0.242587	0.0358015
G12460	-0.0319783	-0.0328958	-0.265453	0.0525418	0.139143	-0.280096	0.0563829	0.0276465	0.0403291	-0.054799	-0.0466337	-0.0331573	0.0202659	0.136906	-0.0891131	-0.0079721	0.0701702	0.0697146	0.0513782	0.0804066	0.0566	0.078279	-0.00650201	-0.220158	-0.0629301	0.0427374	-0.19697	-0.0789296	0.0850992	0.0571865	0.0894091	0.163042	0.0784503	0.0679959	0.117464	0.0229006	0.0418165	-0.0926394	-0.0300804	0.0456358	0.0116208	-0.129748	-0.0336935	-0.0357097	-0.00211176	0.0222301	0.0206536	0.0198756	0.0238364
G12461	-0.166402	0.200899	-0.231225	-0.0138837	-0.156278	0.102462	-0.000474201	0.0215679	0.0172909	0.0628465	0.0906593	-0.0192391	0.0465934	-0.0130257	0.0269677	0.00761112	-0.0346463	-0.0224249	0.0141601	0.0218643	0.0559738	0.0475946	-0.0375463	-0.0559314	0.0256265	0.0647277	0.00339727	-0.0759064	0.0730043	0.0466723	0.0222311	-0.0630893	-0.00631672	0.0143704	0.0248768	0.111095	0.00125125	-0.00852561	-0.0572985	-0.00531057	-0.0954281	-0.00523773	-0.0766699	-0.0876631	-0.020286	-0.0714272	0.0522607	-0.0924674	-0.217375
G12462	0.289189	0.178865	0.0502454	-0.0225183	-0.0762426	-0.0138474	0.261103	-0.0581055	-0.198369	-0.0519135	0.0033771	0.0182915	-0.025919	-0.0406886	-0.0212353	-0.0403873	-0.0214631	-0.0151369	-0.0187899	0.0768981	-0.0461576	-0.0184627	-0.0270303	-0.0413846	-0.0947245	-0.011919	0.0555502	0.0464633	-0.0274233	-0.0277377	-0.0651543	-0.0143667	0.0142201	-0.0247937	0.0983229	0.0281362	0.0425969	0.0129463	-0.0419481	-0.0444268	-0.0438129	0.0355459	-0.0281981	0.0714965	-0.0201345	0.140205	0.0486597	0.208907	-0.227601
G12463	0.287835	0.0655765	-0.00902902	0.0205157	0.0972176	0.0615051	-0.260922	0.0720673	0.190314	-0.0401755	0.0215666	-0.00504663	0.0263774	0.00190476	-0.0499975	0.00181713	0.00793356	0.0300041	0.0190037	0.0722018	-0.0854366	0.0237597	-0.00595404	-0.021952	-0.0602032	-0.0660775	0.197313	-0.0109055	0.116839	-0.145279	-0.157247	0.0465978	0.0881846	-0.0923409	-0.0217743	0.0881273	0.0804536	-0.0725782	-0.179939	0.0663884	0.0521332	-0.0140842	-0.0904716	0.0253744	-0.0585134	-0.0786644	0.0914264	0.0226058	-0.0331875
G12464	0.313238	0.141556	0.0301432	-0.015645	-0.0016398	0.0115163	0.0328152	-0.0257745	-0.0286968	-0.0506174	-0.00918461	-0.0204997	0.0634285	-0.0441677	-0.0780673	0.120575	-0.0590815	0.050432	-0.0941646	0.0431621	-0.00393805	0.0428183	-0.11509	-0.0308502	0.0561276	0.206106	0.00146562	-0.0896101	-0.209701	-0.0933889	0.110469	0.133147	0.0397099	-0.0791335	-0.132762	0.213841	-0.0420439	0.162381	0.0733139	0.0797359	0.0908808	0.020195	0.00789417	-0.0234597	0.00874285	0.0245909	0.00327706	-0.0230063	0.050176
G12465	0.293351	0.162114	0.0405168	-0.0179904	-0.0542183	-0.0105866	0.25826	-0.0541717	-0.163453	-0.0314136	0.0151944	0.0374342	-0.0365485	-0.0714893	-0.025802	0.0349846	-0.0141788	-0.00971041	-0.0530427	0.1033	0.0249087	-0.0375547	0.066315	-0.022629	-0.0988843	-0.0350894	0.0368443	0.0574783	-0.0409552	0.0696588	-0.00166524	-0.06208	0.0434493	-0.00446991	0.0411375	-0.0694788	-0.108071	-0.169241	-0.162774	0.0985076	0.00940146	0.0291164	-0.0171979	-0.0264362	0.00657882	-0.169565	-0.0322628	-0.122803	0.16595
G12466	0.306089	0.109327	0.0384256	-0.0311612	0.0101011	-0.0112714	-0.0647078	0.04077	0.00999274	0.0551446	-0.0218457	-0.0390523	-0.00449728	0.0980337	0.0377265	-0.0349871	0.0885631	0.0315318	0.132218	-0.146107	0.124533	-0.00563642	-0.0148119	0.0357616	0.0814367	0.0390225	0.0314672	-0.0649424	-0.0333402	0.0773729	0.0965873	0.0398331	-0.0654347	-0.0684862	-0.151941	-0.118813	0.0175281	-0.165966	-0.14549	0.131012	0.0128364	0.0606131	0.132071	0.142221	-0.072688	0.1228	-0.0573698	0.00155623	-0.00351297
G12467	0.331305	0.145692	0.0352496	-0.0209748	-0.0190281	-0.0118261	0.0362097	-0.0238214	-0.0565472	-0.0332121	0.0297142	-0.00805575	-0.0436586	0.028622	0.0319653	-0.0547166	-0.0564975	0.0193493	0.0485076	-0.0628184	0.0247719	0.0398466	-0.157649	0.0600521	0.0160537	0.018068	-0.112784	-0.0468364	0.113445	-0.0763767	0.0017864	-0.00311572	-0.169203	0.0761174	-0.152349	-0.259771	0.059246	0.070648	0.0862335	-0.0228104	0.0545708	-0.0876193	-0.197617	-0.07285	-0.0215251	-0.0978858	0.0894494	-0.0113272	-0.0511846
G12468	0.326965	0.115268	0.00668445	-0.0081467	0.0413358	0.00619838	-0.138247	0.0182276	0.117408	-0.0126423	-0.00262206	-0.03356	-0.0261687	0.0296594	0.00815879	-0.0103265	-0.133965	0.0222083	-0.0332629	-0.0635867	-0.0274302	-0.0461717	-0.169273	-0.0109683	-0.100691	0.151279	-0.0386065	0.046357	0.0706146	0.0381377	-0.0250181	0.00424054	-0.0373208	-0.0304173	0.136269	-0.0386808	-0.159419	-0.0050378	0.00408438	-0.157061	-0.2301	0.0457801	0.211974	-0.0652813	0.0829605	-0.0224905	0.0161535	-0.0311117	0.0453242
G12469	0.290999	0.0896497	-0.00328448	0.00721127	0.065779	0.022303	-0.100545	0.00192846	0.140097	-0.000638207	-0.0497557	0.0735548	0.0344811	-0.157073	-0.0151238	0.305086	-0.0597641	-0.0407494	-0.10772	0.0770115	-0.0304476	0.162568	0.248516	0.0326169	0.0236407	-0.120743	-0.0924803	0.0152947	0.0377598	0.0780051	0.103654	-0.0531413	-0.0571325	0.109294	-0.0196058	-0.0595233	-0.0510409	-0.0135685	0.072498	0.00585436	0.00963619	-0.0339604	0.060352	0.0181949	-0.0225285	0.021014	0.0229052	0.0341474	-0.0802806
G12470	0.316909	0.146943	0.0377255	-0.0311542	-0.0151352	-0.0205918	0.0794084	0.01327	-0.0885641	0.024955	-0.00224082	0.00537198	0.0190247	0.0457088	0.0200897	-0.0442348	0.0509624	-0.0119401	0.0656465	0.0165685	-0.1158	0.0229978	0.0828657	-0.00654333	0.0354705	-0.116359	0.0238562	-0.00270668	0.205896	-0.13025	-0.0433955	0.0219542	0.0202184	-0.0194699	0.0243365	0.074501	0.172604	0.0628711	0.123452	-0.144526	0.0358412	-0.0657148	0.114118	-0.011292	0.0401373	0.111621	-0.13638	-0.10558	0.151635
G12471	0.306801	0.115663	0.0332093	-0.0169648	-0.00450574	-0.0168454	0.00512021	0.0461729	-0.0489695	0.093076	0.0051209	-0.0329074	0.0495222	0.112277	0.101754	-0.133113	0.125739	-0.0782794	0.0393525	-0.141562	0.0655094	-0.0620959	0.144445	0.0591465	0.194878	-0.124564	0.000928748	-0.0470851	-0.034821	0.135576	0.0487304	-0.00182434	0.0764103	0.0204046	0.0417613	0.189099	-0.0590299	0.0512298	0.0672006	0.0081803	-0.0869807	-0.00827624	-0.0244501	-0.070277	0.0358799	-0.114948	0.116008	0.0439996	-0.0297652
G12472	0.296164	0.0797539	0.0185994	-0.00316676	0.0679078	-0.00703927	-0.187807	0.0394619	0.146289	0.0713634	0.0412632	-0.00984973	-0.0387879	-0.0164902	-0.0111109	-0.132156	0.0686915	0.0159385	-0.015038	0.0660378	0.0538546	-0.111251	-0.0418085	-0.0473955	-0.0521847	4.92242e-05	-0.0712889	0.131956	-0.213777	0.0876531	-0.0541748	-0.105415	0.0518646	0.120072	0.13627	-0.0336069	0.0329063	0.0407495	0.087041	-0.0177898	0.113708	0.0489898	-0.177084	0.0253944	-0.000319397	0.0422969	-0.163673	0.0143873	0.00782302
[truncated: 3 more columns]

## Sheet: Fig.2C
within locations	between locations
0.876997	0.959538
0.918295	0.967532
0.860153	0.977564
0.881737	0.980627
0.846809	0.976723
0.863946	0.966467
0.868759	0.967509
0.88582	0.974026
0.844548	0.964736
0.855105	0.976282
0.852417	0.920241
0.845564	0.967073
0.85115	0.980424
0.86676	0.972358
0.851775	0.973837
0.865672	0.969439
0.869382	0.969163
0.865492	0.976717
0.850549	0.960279
0.882883	0.969871
0.885425	0.964758
0.843951	0.848645
0.86566	0.973625
0.893546	0.984862
0.833539	0.971676
0.843994	0.971718
0.874598	0.965245
0.845169	0.965623
0.827988	0.977256
0.849835	0.957944
0.843264	0.977612
0.87747	0.964525
0.829069	0.803922
0.853717	0.960619
0.86193	0.968064
0.864912	0.966935
0.857664	0.967538
0.865559	0.969278
0.837545	0.958824
0.87044	0.966488
0.883648	0.957046
0.868668	0.959044
0.830805	0.96568
0.869949	0.872326
0.854133	0.971132
0.853598	0.978626
0.886754	0.976526
0.922347	0.973202
0.915754	0.96609
0.883592	0.966809
0.884735	0.977852
0.900744	0.96496
0.862705	0.973046
0.90708	0.968235
0.977332	0.843264
0.92674	0.960606
0.952041	0.971175
0.948667	0.975859
0.909722	0.977941
0.926087	0.972908
0.946717	0.966189
0.85567	0.977208
0.947368	0.969814
0.988069	0.964684
0.838215	0.969444
0.842391	0.880312
0.831829	0.959677
0.868132	0.96577
0.819473	0.977863
0.902935	0.976311
0.830665	0.980392
0.966874	0.968017
0.826362	0.975794
0.837278	0.969649
0.898538	0.968
0.811048	0.977321
0.938389	0.905473
0.79659	0.966924
0.971209	0.972701
0.837545	0.964832
0.882203	0.969115
0.826245	0.961564
0.92877	0.958678
0.81061	0.968051
0.960952	0.958525
0.882796	0.964103
0.834979	0.966031
0.899749	0.826393
0.833226	0.964039
0.967427	0.97271
0.874276	0.974494
0.890359	0.975838
0.885125	0.967939
0.977792	0.957198
0.924731	0.975066
0.803039	0.965875
0.954887	0.9701
0.919329	0.963137
0.982456	0.865424
0.961101	0.962843
0.923913	0.960396
0.959854	0.972842
0.92973	0.980574
0.888199	0.968517
0.961149	0.967914
0.963031	0.96467
0.923077	0.961259
0.92268	0.957317
0.948571	0.976546
0.940984	0.895833
0.882979	0.964706
0.916418	0.973684
0.914826	0.969163
0.88412	0.965517
0.894977	0.949324
0.891304	0.968232
0.896755	0.970282
0.901031	0.966019
0.883295	0.966667
0.920204	0.964803
0.93437	0.965909
0.842857	0.982175
0.841067	0.966292
0.890909	0.963001
0.91806	0.974235
0.872727	0.975124
0.889051	0.964637
0.881279	0.973306
0.934272	0.97195
0.928205	0.976303
0.902439	0.969349
0.913043	0.96748
0.923077	0.985994
0.898017	0.972906
0.927066	0.96678
0.940767	0.981432
0.910543	0.982944
0.910638	0.963672
0.910761	0.974272
0.908555	0.979558
0.842572	0.977133
0.894737	0.97678
0.925466	0.97512
0.851552	0.973392
0.874302	0.948074
0.892802	0.94743
0.93311	0.960707
0.879044	0.965517
0.892489	0.948889
0.902367	0.957944
0.898129	0.961794
0.87471	0.959538
0.914634	0.958271
0.907104	0.950241
0.890873	0.983471
0.843491	0.973684
0.907322	0.960513
0.886654	0.977477
0.835358	0.978395
0.886506	0.960227
0.879965	0.965312
0.849306	0.97358
0.858006	0.973294
0.841672	0.968485
0.881243	0.96134
0.856987	0.977556
0.830827	0.973214
0.877871	0.960784
0.824635	0.969697
0.822504	0.973034
0.841969	0.965238
0.839572	0.973072
0.886914	0.969369
0.898804	0.96162
0.891808	0.969697
0.877193	0.962003
0.899512	0.972145
0.89177	0.965116
0.897436	0.962725
0.887489	0.974057
0.884956	0.962594
0.886897	0.975962
0.878963	0.976923
0.876923	0.978846
0.884758	0.960373
0.876444	0.971088
0.86833	0.970588
0.836806	0.97678
0.831169	0.962312
0.834925	0.958294
0.874663	0.970255
0.878987	0.976879
0.868534	0.955251
0.877514	0.964862
0.865209	0.968672
0.863777	0.969274
0.872134	0.960603
0.841396	0.959707
0.836764	0.97619
0.840062	0.962602
0.875271	0.955275
0.889813	0.967433
0.939977	0.974359
0.833445	0.95747
0.867058	0.960829
0.919028	0.964111
0.864407	0.964218
0.767734	0.964964
0.85977	0.960876
0.949668	0.969014
0.857466	0.966926
0.893175	0.958549
0.908503	0.959036
0.875472	0.957071
0.911638	0.957002
0.910968	0.959424
0.90625	0.956522
0.920653	0.952719
0.939453	0.958478
0.902174	0.966605
0.908108	0.974659
0.866184	0.974389
0.90835	0.972495
0.900754	0.968807
0.909299	0.978032
0.890951	0.972125
0.956364	0.971108
0.935961	0.975435
0.895089	0.972389
0.922667	0.97725
0.940086	0.97434
0.955788	0.96875
0.944942	0.970223
0.955083	0.969158
0.887276	0.966216
0.921708	0.977195
0.871179	0.965066
0.824219	0.970079
0.869806	0.966222
0.964374	0.970837
0.886323	0.964641
0.868852	0.970997
0.87426	0.979514
0.880214	0.974815
0.946117	0.966685
0.839523	0.975327
0.925676	0.97549
0.875294	0.968891
0.956364	0.96802
0.858065	0.968889
0.809743	0.956631
0.956571	0.960539
0.858816	0.968571
0.959632	0.953232
0.964583	0.957272
	0.959103
	0.956522
	0.960139
	0.956479
	0.960371
	0.972161
	0.972477
	0.977778
	0.970688
	0.967297
	0.972707
	0.976264
	0.972644
	0.963948
	0.971025
	0.969905
	0.974026
	0.975498
	0.975398
	0.972105
	0.973501
	0.971242
	0.976806
	0.972308
	0.97302
	0.977915
	0.972917
	0.973856
	0.967492
	0.975588
	0.977941
	0.973865
	0.976873
	0.971092
	0.974797
	0.96129
	0.96013
	0.974359
	0.962121
	0.961048
	0.968652
	0.957831
	0.962138
	0.959302
	0.966787
	0.969771
	0.962892
	0.97479
	0.967871
	0.966882
	0.969032
	0.962149
	0.971088
	0.964008
	0.968465
	0.965022
	0.965263
	0.966942
	0.957614
	0.969217
	0.960961
	0.963738
	0.971082
	0.959826
	0.961609
	0.970072
	0.956835
	0.964444
	0.959502
	0.973944
	0.964684
	0.962138
	0.96927
	0.974378
	0.976905
	0.969325
	0.95933
	0.973721
	0.969333
	0.977671
	0.958303
	0.968974
	0.97344
	0.963653
	0.967183
	0.961706
	0.974716
	0.96
	0.980535
	0.972067
	0.985965
	0.954763
	0.972429
	0.974522
	0.965671
	0.956501
	0.959171
	0.987013
	0.951839
	0.958949
	0.952756
	0.971042
	0.958042
	0.957241
	0.965785
	0.954167
	0.956522
	0.960728
	0.972222
	0.963902
	0.977893
	0.973618
	0.977612
	0.963914
	0.96347
	0.971033
	0.963229
	0.966807
	0.963118
	0.979714
	0.97307
	0.973498
	0.974874
	0.969957
	0.970424
	0.961595
	0.971429
	0.96518
	0.969925
	0.972112
	0.976378
	0.972998
	0.973384
	0.969314
	0.971897
	0.96686
	0.967239
	0.971171
	0.965909
	0.976971
	0.971992
	0.978188
	0.957399
	0.965174
	0.96274
	0.980474
	0.957317
	0.958515
	0.968937
	0.962899
	0.956677
	0.961134
	0.981921
	0.962167
	0.957929
	0.961538
	0.975472
	0.959168
	0.96206
	0.971037
	0.961066
	0.963696
	0.962085
	0.98433
	0.960302
	0.961315
	0.953959
	0.969267
	0.964197
	0.960568
	0.95203
	0.959862
	0.967537
	0.970833
	0.979798
	0.967089
	0.974955
	0.973301
	0.962801
	0.951613
	0.956674
	0.978022
	0.969259
	0.941048
	0.966292
	0.961872
	0.924855
	0.958457
	0.968595
	0.932203
	0.885167
	0.951411
	0.968121
	0.94864
	0.913223
	0.942356
	0.946927
	0.982737
	0.969823
	0.97066
	0.977038
	0.970484
	0.951083
	0.962779
	0.967573
	0.965596
	0.965887
	0.966429
	0.987513
	0.978456
	0.9663
	0.98237
	0.981019
	0.961484
	0.965314
	0.978398
	0.978599
	0.972812
	0.976253
	0.989
	0.976501
	0.966476
	0.98492
	0.976789
	0.956704
	0.963283
	0.968338
	0.972616
	0.971122
	0.97876
	0.97905
	0.971297
	0.965487
	0.972938
	0.965426
	0.947095
	0.967053
	0.971198
	0.958763
	0.959096
	0.960541
	0.981481
	0.972835
	0.967059
	0.96945
	0.96383
	0.964085
	0.965476
	0.96741
	0.961847
	0.964778
	0.975649
	0.983591
	0.97561
	0.963143
	0.977148
	0.973881
	0.954391
	0.963636
	0.97295
	0.974592
	0.96549
	0.966777
	0.958955
	0.965035
	0.969828
	0.960843
	0.931148
	0.953297
	0.973913
	0.957447
	0.946746
	0.955375
	0.948546
	0.989103
	0.976866
	0.962776
	0.981585
	0.977977
	0.957407
	0.96519
	0.975281
	0.980937
	0.969264
	0.972038
	0.992266
	0.977716
	0.966766
	0.985926
	0.991031
	0.964638
	0.970273
	0.98405
	0.983051
	0.977409
	0.97249
	0.950877
	0.946557
	0.9328
	0.955621
	0.944348
	0.943885
	0.940621
	0.952425
	0.941799
	0.949153
	0.970402
	0.959845
	0.935407
	0.956897
	0.965589
	0.939959
	0.957407
	0.971014
	0.954301
	0.966486
	0.923231
	0.912519
	0.940371
	0.937559
	0.912667
	0.927307
	0.926786
	0.908456
	0.922433
	0.913488
	0.923594
	0.916155
	0.961214
	0.946976
	0.911261
	0.937858
	0.929421
	0.917036
	0.922918
	0.91537
	0.926611
	0.911037
	0.943428
	0.942649
	0.908709
	0.934661
	0.924864
	0.908182
	0.912483
	0.914686
	0.924982
	0.905844
	0.934338
	0.939175
	0.909929
	0.92472
	0.910521
	0.915004
	0.915574
	0.91074
	0.940466
	0.92472
	0.934451
	0.935065
	0.924935
	0.919605
	0.937581
	0.93
	0.926119
	0.933921
	0.913864
	0.90921
	0.941935
	0.938727
	0.89739
	0.937596
	0.927232
	0.912515
	0.909874
	0.899155
	0.959024
	0.94959
	0.934653
	0.9566
	0.951691
	0.940455
	0.945338
	0.961145
	0.951865
	0.961386
	0.917481
	0.906419
	0.948313
	0.943078
	0.902944
	0.936849
	0.92678
	0.904735
	0.916867
	0.90708
	0.965875
	0.965517
	0.983073
	0.97306
	0.966683
	0.978043
	0.971219
	0.966565
	0.968427
	0.968143
	0.953254
	0.941499
	0.95189
	0.947137
	0.956169
	0.942685
	0.960818
	0.957143
	0.966346
	0.947906
	0.949757
	0.977778
	0.943787
	0.948509
	0.92887
	0.973963
	0.954148
	0.962567
	0.976056
	0.98336
	0.96144
	0.958435
	0.916609
	0.946032
	0.943416
	0.966513
	0.918043
	0.928092
	0.960526
	0.936965
	0.923249
	0.926558
	0.932866
	0.920304
	0.949495
	0.949955
	0.978452
	0.918177
	0.945
	0.955556
	0.936798
	0.907652
	0.931681
	0.921778
	0.910737
	0.947462
	0.946134
	0.973409
	0.914991
	0.938111
	0.95611
	0.934066
	0.906072
	0.929882
	0.933504
	0.925953
	0.935065
	0.94814
	0.966452
	0.921582
	0.933333
	0.956376
	0.93823
	0.925969
	0.927892
	0.922309
	0.937557
	0.941075
	0.933555
	0.954918
	0.9456
	0.922059
	0.949264
	0.951923
	0.943643
	0.941176
	0.9375
	0.913017
	0.942092
	0.950669
	0.971612
	0.917601
	0.940157
	0.95937
	0.934492
	0.891753
	0.926282
	0.929636
	0.964213
	0.946136
	0.947484
	0.951952
	0.963262
	0.950459
	0.954348
	0.963338
	0.975428
	0.955968
	0.957831
	0.922222
	0.950457
	0.949254
	0.973451
	0.916277
	0.94807
	0.965467
	0.942494
	0.893852
	0.925969
	0.942209
	0.956455
	0.981341
	0.97619
	0.989698
	0.953455
	0.970323
	0.978276
	0.959368
	0.953336
	0.958897
	0.9842
	0.983425
	0.980952
	0.971053
	0.973747
	0.984848
	0.973094
	0.971717
	0.981243
	0.975955
	0.981941
	0.959732
	0.958998
	0.94896
	0.95979
	0.957467
	0.958194
	0.956656
	0.961847
	0.956573
	0.970077
	0.951351
	0.949558
	0.95196
	0.952955
	0.948012
	0.943396
	0.957048
	0.944265
	0.941712
	0.947368
	0.972917
	0.964422
	0.951835
	0.957983
	0.967078
	0.956175
	0.965827
	0.970264
	0.963255
	0.974576
	0.969083
	0.967575
	0.934307
	0.958515
	0.969665
	0.94572
	0.960748
	0.969629
	0.955285
	0.968478
	0.941132
	0.937931
	0.948255
	0.948157
	0.933183
	0.93552
	0.949153
	0.939608
	0.943082
	0.94194
	0.954264
	0.949153
	0.955414
	0.953715
	0.945216
	0.954009
	0.955457
	0.942135
	0.949909
	0.948657
	0.961612
	0.957666
	0.946667
	0.954064
	0.957346
	0.949153
	0.956454
	0.95542
	0.957647
	0.958904
	0.970041
	0.962312
	0.955357
	0.937107
	0.970588
	0.953033
	0.955437
	0.96044
	0.957031
	0.969474
	0.952899
	0.956568
	0.944444
	0.95283
	0.951786
	0.940458
	0.950704
	0.954588
	0.949672
	0.955005
	0.956808
	0.948546
	0.947559
	0.958054
	0.957525
	0.953226
	0.955224
	0.957719
	0.953089
	0.954067
	0.977568
	0.951557
	0.959502
	0.919786
	0.98288
	0.965937
	0.959502
	0.980303
	0.987644
	0.983827
	0.969529
	0.956478
	0.955357
	0.947257
	0.963277
	0.969298
	0.957597
	0.969008
	0.962871
	0.961252
	0.973184
	0.973231
	0.934641
	0.944444
	0.948229
	0.962723
	0.94152
	0.942402
	0.959569
	0.950897
	0.933461
	0.944198
	0.974684
	0.970166
	0.939655
	0.944591
	0.936508
	0.969349
	0.950855
	0.958333
	0.969317
	0.977093
	0.969849
	0.964539
	0.975309
	0.932927
	0.941667
	0.89823
	0.972789
	0.955752
	0.953297
	0.969957
	0.982456
	0.974392
	0.955112
	0.933597
	0.953395
	0.959236
	0.965257
	0.942635
	0.946636
	0.96056
	0.950045
	0.925298
	0.949023
	0.973589
	0.935033
	0.940666
	0.954795
	0.968954
	0.948099
	0.94176
	0.964722
	0.949476
	0.935132
	0.951241
	0.967784
	0.953157
	0.940774
	0.944681
	0.94186
	0.958222
	0.949911
	0.949153
	0.952321
	0.956489
	0.957907
	0.965116
	0.969399
	0.941504
	0.946154
	0.94717
	0.978383
	0.945378
	0.954198
	0.96978
	0.974077
	0.96384
	0.965438
	0.947469
	0.943137
	0.946396
	0.954654
	0.95382
	0.944089
	0.961749
	0.958763
	0.956553
	0.952381
	0.967742
	0.949304
	0.939914
	0.947896
	0.949198
	0.963762
	0.945205
	0.958333
	0.959036
	0.958944
	0.956954
	0.959335
	0.881677
	0.930392
	0.94051
	0.961175
	0.908981
	0.927498
	0.950421
	0.931236
	0.889317
	0.926184
	0.944495
	0.87481
	0.907363
	0.914384
	0.955357
	0.902159
	0.902002
	0.944506
	0.915966
	0.879174
	0.91877
	0.937701
	0.931624
	0.917148
	0.937276
	0.94508
	0.94426
	0.926217
	0.931532
	0.943311
	0.944681
	0.939267
	0.948333
	0.902922
	0.917117
	0.930626
	0.94958
	0.937449
	0.917665
	0.946667
	0.935307
	0.918555
	0.940584
	0.936508
	0.894911
	0.927466
	0.931584
	0.958678
	0.902056
	0.921122
	0.949309
	0.926705
	0.886761
	0.918919
	0.939694
	0.919311
	0.911765
	0.916256
	0.935484
	0.932054
	0.917867
	0.952381
	0.936102
	0.928325
	0.934911
	0.950376
	0.89805
	0.906752
	0.927602
	0.952984
	0.921462
	0.919137
	0.946667
	0.927477
	0.908967
	0.933019
	0.934566
	0.867138
	0.920042
	0.926854
	0.95898
	0.91558
	0.915033
	0.954102
	0.920368
	0.872706
	0.917211
	0.936721
	0.893778
	0.917775
	0.924506
	0.956636
	0.913898
	0.913462
	0.94653
	0.918803
	0.901026
	0.920609
	0.935982
	0.877915
	0.92485
	0.93744
	0.965957
	0.905289
	0.91953
	0.948571
	0.923937
	0.885109
	0.925247
	0.943571

## Sheet: Fig.2D
Sample ID	geographic location	observed_features
G12419	NS	62
G12420	NS	224
G12421	NS	510
G12422	NS	134
G12423	NS	112
G12424	NS	570
G12425	NS	482
G12426	NS	221
G12427	NS	141
G12428	NS	303
G12429	NS	248
G12430	ME	863
G12431	ME	689
G12432	ME	324
G12433	ME	362
G12434	ME	864
G12435	ME	396
G12436	ME	448
G12437	ME	806
G12438	ME	653
G12439	ME	825
G12441	NH	812
G12442	NH	240
G12443	NH	270
G12444	NH	132
G12445	NH	976
G12446	NH	358
G12447	NH	270
G12448	NH	624
G12449	NH	1173
G12450	NH	698
G12451	NH	307
G12452	MA	339
G12453	MA	119
G12454	MA	774
G12455	MA	921
G12456	MA	945
G12457	MA	679
G12458	MA	369
G12459	MA	1017
G12460	MA	210
G12461	MA	1157
G12462	MA	1224
G12463	NC	194
G12464	NC	510
G12465	NC	1001
G12466	NC	401
G12467	NC	532
G12468	NC	356
G12469	NC	310
G12470	NC	584
G12471	NC	416
G12472	NC	302

## Sheet: Fig.3A
Sample ID	PC1	PC2	PC3	PC4	PC5	PC6	PC7	PC8	PC9	PC10	PC11	PC12	PC13	PC14	PC15	PC16	PC17	PC18	PC19	PC20	PC21	PC22	PC23	PC24	PC25	PC26	PC27	PC28	PC29	PC30	PC31	PC32	PC33	PC34	PC35	PC36	PC37	PC38	PC39	PC40	PC41	PC42	PC43	PC44	PC45	PC46	PC47	PC48	PC49
G12419	-0.207974	0.0936331	-0.106954	-0.07566	-0.0423375	0.0375044	0.0172492	0.0581469	0.0728352	-0.0983826	-0.247171	-0.00929378	0.0101173	0.132281	0.147665	0.190908	-0.0551	0.0658469	0.118023	0.00685516	0.143688	-0.120464	-0.0385089	0.231655	0.00746266	-0.0221181	0.0607259	-0.0341758	-0.0605004	-0.00442424	-0.0144888	0.0150065	0.0234093	-0.0616165	-0.0671988	0.0320884	-0.0725369	-0.0603402	0.0319091	0.124416	0.0569066	0.00704634	0.129511	0.121361	0.0663934	0.0553618	-0.0935432	0.0322485	0.0440448
G12420	-0.151314	0.00209044	-0.106781	-0.149836	-0.0801315	0.177014	0.118084	-0.073094	0.0234007	0.0239108	-0.0382078	0.0294355	-0.0637489	-0.0522723	0.091179	0.0416314	-0.0587494	0.070168	0.256017	-0.0265998	-0.0244599	0.027388	-0.0504402	0.138911	-0.102601	-0.136103	0.0985316	0.0182396	-0.133827	0.0842482	0.0163337	-0.0314356	-0.0789207	0.0754551	0.0547007	-0.0138324	-0.0242423	0.0117551	-0.0235318	-0.0247381	-0.0316422	0.0141616	-0.11804	-0.096872	-0.134018	0.014281	0.0692418	0.160446	-0.0468077
G12421	-0.0971436	-0.0621915	-0.0987443	-0.164342	-0.0606889	0.181545	0.179197	-0.122798	-8.26509e-05	0.0958715	0.0922017	-0.0170501	-0.0432797	-0.0349149	-0.0448848	-0.0451415	-0.0169454	0.0442961	-0.0130732	-0.062627	0.0191149	0.0263083	0.0466905	-0.0243904	-0.0919969	-0.00758666	-0.0500404	-0.0277435	0.0228081	-0.064009	-0.143182	-0.0592266	-0.00974885	-0.0431149	0.085021	0.0803629	-0.0494468	-0.0845323	0.0155838	-0.00350191	0.0837798	0.0373895	0.0655094	0.0103767	0.0770833	-0.0522399	-0.0270847	-0.0129011	-0.0613439
G12422	-0.182779	0.059714	-0.118238	-0.121633	-0.0704612	0.0970627	0.0581261	0.0018704	0.0156771	-0.028416	-0.0605958	0.00580123	0.00347973	-0.0168753	0.0817113	0.10562	0.13632	-0.162407	-0.258273	0.0742903	-0.208412	-0.0072432	0.0898972	-0.107409	0.0206034	-0.0278878	0.0110777	-0.0190874	-0.123735	0.0152888	-0.121679	-0.0474247	-0.0600569	-0.0899787	0.111368	-0.0564022	-0.015165	-0.167056	0.122213	-0.035266	-0.0176207	-0.0405424	0.0143904	0.0644931	-0.074242	0.0698389	0.0751416	0.133884	0.102049
G12423	-0.214199	0.0877759	-0.151027	-0.0975682	-0.0976472	0.0651353	0.000379646	0.0526711	0.0709885	-0.0847928	-0.153501	0.0138715	-0.0223109	0.124264	0.0736489	0.0683607	0.0462143	0.104834	0.00236521	0.0440661	-0.0360085	0.00948778	0.0135966	-0.0288968	0.0687896	0.102902	-0.183502	-0.0343411	-0.119495	0.0802217	-0.0157066	0.0585259	-0.0149837	0.0614549	0.0173622	-0.0118512	0.112443	0.0103767	0.02048	-0.0610971	0.0642997	0.00392355	-0.118337	0.0369289	0.0513483	0.0473522	-0.018876	-0.179249	-0.0234296
G12424	-0.085767	-0.0700848	-0.108402	-0.13758	-0.0977906	0.198864	0.170858	-0.149349	0.0160828	0.0842715	0.0819021	0.0229882	-0.017831	-0.0333248	-0.0898467	-0.11614	-0.0627624	0.137137	0.0230889	-0.0287877	0.0606452	-0.0154271	-0.0281912	0.0329203	0.0317374	-0.00530978	-0.0313003	-0.0109116	0.0241832	-0.00915119	0.0512209	0.0502967	0.017088	-0.00314419	0.017189	0.0222741	0.0175562	-0.0118091	-0.0614317	-0.0351069	0.0628449	-0.0539794	0.0046169	-0.0339908	-0.00186498	0.0420241	0.0590269	0.0260275	0.0489555
G12425	-0.0796853	-0.0444034	-0.0887092	-0.164239	-0.062127	0.166263	0.184811	-0.137045	0.00734582	0.0882108	0.0934275	-0.0436222	-0.0502198	-0.0461768	-0.0642004	-0.088652	-0.058544	0.0593682	-0.0189148	-0.0117708	0.0104006	-0.0504714	0.0333972	-0.014824	-0.0417189	0.0427055	-0.0312826	-0.129147	-0.0248683	-0.0546477	-0.0691386	0.00361542	0.0692919	-0.0302135	-0.0626954	0.107835	-0.106692	-0.00752339	0.121039	-0.0384327	0.00164706	0.0414201	0.106795	0.0690772	0.00868035	-0.00362811	0.00323533	-0.0325369	-0.0915876
G12426	-0.157075	0.0211642	-0.123354	-0.147499	-0.0830421	0.146938	0.103558	-0.0484	0.00466652	0.032426	-0.0384715	0.00134324	-0.0443163	0.0384052	0.020093	0.109871	0.10343	-0.0608129	-0.0244632	0.0699845	0.0785627	0.0168822	0.0550149	-0.121151	-0.0347812	-0.0118527	-0.00932973	0.268136	0.0452058	-0.0121575	0.140406	-0.0403178	0.0400265	-0.0483264	-0.00024976	-0.0583404	-0.0552733	0.188621	0.158799	0.0692627	-0.0425356	-0.0726445	0.0676124	-0.157834	0.0630077	-0.0517107	-0.0492538	-0.0797317	-0.039101
G12427	-0.190345	0.0486939	-0.126408	-0.092517	-0.0945838	0.110962	0.0519176	0.00775945	0.0273162	-0.0463248	-0.0115708	0.0425326	0.0311234	0.0513636	0.0215809	0.0815418	0.0703408	-0.319862	0.122105	-0.138841	0.0640587	-0.031577	-0.0375125	-0.048042	-0.000395539	0.111866	0.109072	-0.025376	0.185785	-0.0467254	-0.0892453	-0.0027929	0.10387	0.00918814	-0.0447279	-0.0264434	-0.0972823	-0.0194199	-0.119211	-0.00582593	-0.0649458	0.0207087	-0.139868	0.00201352	0.0172663	-0.120569	0.00379663	-0.0549134	-0.00802204
G12428	-0.132384	-0.0208622	-0.130068	-0.142068	-0.102034	0.141344	0.131508	-0.0823479	0.0126327	0.0544044	0.0829457	0.0261638	-0.0374476	-0.00340918	-0.0703621	-0.0532582	-0.0187243	0.0701794	-0.116051	0.0099671	0.00590575	-0.0629962	-0.0141265	0.0309641	0.184021	0.164706	-0.0223695	-0.009157	0.08698	-0.0393221	0.115039	0.152253	0.097914	0.0783814	-0.0562371	-0.056012	0.119713	0.0350677	0.00772741	0.0492382	-0.0669469	-0.0324865	-0.146973	0.0092092	-0.0648712	0.0843193	-0.0398088	0.0408361	0.136343
G12429	-0.151908	0.0166796	-0.104971	-0.124996	-0.0766218	0.16918	0.132092	-0.0704451	-0.000972496	0.0203224	0.0107691	0.0449989	0.0556224	-0.0503722	0.0144905	0.0129774	0.0484086	-0.072695	-0.0509283	0.0788033	-0.154509	0.0712419	-0.0641636	-0.014337	0.0219219	-0.18671	0.114669	-0.00068832	0.0742664	0.079865	0.0650762	-0.0996763	-0.151712	0.00280535	-0.152539	-0.0264475	0.16752	0.0306697	-0.200253	0.0599993	0.00937738	0.0790779	0.102263	0.0273739	0.0229909	-0.0399747	-0.0357762	-0.0604281	0.0243476
G12430	0.12978	-0.0830764	-0.0127306	-0.0669934	-0.0750267	-0.0610346	-0.124089	-0.144163	-0.0502228	-0.0349962	-0.100569	0.0601847	-0.00353809	0.00989503	-0.0402219	-0.031895	-0.0213781	2.94261e-05	-0.00274461	0.0148892	0.0542418	0.0202329	0.0726115	0.012153	0.124777	0.00128363	0.0427704	-0.00715578	0.0440698	0.0110683	0.0633322	-0.125898	-0.0544516	0.0163424	0.00790409	0.0263834	0.0709684	-0.060642	0.0487082	-0.0241933	0.0894667	-0.135171	0.0631269	-0.00841758	-0.12286	0.0166073	-0.00720458	0.0151236	-0.089241
G12431	0.138543	-0.0751453	-0.0467472	-0.0935858	-0.0878045	-0.103161	-0.165399	-0.141365	-0.0932609	-0.0390147	-0.00917625	0.0410259	0.00699622	-0.0263258	0.00674681	0.0125622	0.00397026	-0.0290925	-0.0247846	-0.011244	-0.0808669	0.0189079	-0.0575297	0.0688417	0.0168912	-0.0555177	0.0278698	-0.0324244	0.0392087	-0.0446641	0.00881176	0.0232957	0.0662928	-0.0306059	-0.0632998	-0.0326837	-0.0550139	0.00977017	0.0601805	-0.0974494	0.0790166	-0.0619635	0.0340757	-0.055857	0.0319263	0.0487664	-0.0628211	-0.00487975	0.0289482
G12432	-0.0155511	0.00219616	-0.0957496	-0.0954774	-0.112479	-0.0702861	-0.160013	-0.0480351	-0.100051	-0.039944	0.0584775	0.143579	-0.0403808	-0.0122012	0.0305539	-0.0332129	-0.0178222	0.0624607	-0.0396764	0.21776	-0.0603293	0.00133313	-0.130019	0.0222577	-0.22889	0.0894977	-0.0987602	0.0571813	-0.0135366	-0.0137318	0.0482827	0.0579826	0.0537852	-0.00320353	0.0809975	-0.064415	0.0189122	-0.0887605	-0.0608668	0.0161953	-0.0652241	0.100691	-0.0655324	0.0495742	-0.0844602	-6.92432e-05	-0.0552823	-0.00923189	-0.154543
G12433	0.0398051	-0.0192512	-0.0463446	-0.10328	-0.0773449	-0.0503072	-0.180862	-0.08266	-0.111162	-0.0463903	0.0341123	0.0215228	-0.0188114	-0.0544264	0.00329202	0.00364447	-4.45195e-05	-0.160329	0.0403266	-0.0110899	0.043593	-0.139683	0.0548197	-0.0189615	-0.16669	0.177674	0.00801831	-0.097018	-0.021154	0.114216	0.0878057	0.160449	-0.0797873	-0.0520132	0.0320082	0.102338	0.0139882	0.0317838	-0.105692	0.00365461	0.084815	-0.08913	0.125111	-0.0976601	-0.0349215	-0.0260432	0.0332456	0.0368614	-0.00153509
G12434	0.14396	-0.0768549	-0.020402	-0.0730105	-0.123725	-0.0787494	-0.12704	-0.147055	-0.0538134	0.0153676	-0.0762393	0.0356385	-0.0130479	0.00615949	-0.00523686	-0.0354388	0.0192855	0.0557541	0.00928613	-0.0434323	-0.0170046	0.0245858	0.085469	0.0250284	0.0670072	-0.0452587	0.0558037	-0.0200017	0.0107487	-0.0548936	-0.0094541	-0.107488	0.0026886	0.0343433	0.025878	0.0441317	0.0295134	0.000149569	0.0591048	0.00521933	-0.0715361	-0.0386039	-0.0170103	-0.0485	0.0183085	0.0192839	0.026331	-0.0216234	0.00213588
G12435	0.0195925	-0.032389	-0.0919253	-0.0713358	-0.10701	-0.0658389	-0.165315	-0.0834829	-0.0809042	-0.0411128	0.073342	0.0541013	-0.0951455	-0.00415663	0.064451	-0.0036393	0.0103487	0.116018	-0.0252779	-0.137601	0.0804554	0.0489133	-0.0243373	-0.15104	0.0279004	0.0678317	-0.00291311	0.0382197	-0.00850365	0.143253	-0.0511787	0.0598416	-0.210666	-0.0496975	-0.0254037	-0.11877	-0.0923712	0.0817802	-0.0922311	0.0014959	-0.0330911	0.0786364	0.0352142	0.123653	0.0340274	-0.0054392	-0.0102819	0.0520088	0.0397177
G12436	0.0793034	-0.0313695	-0.0462356	-0.0822173	-0.0811024	-0.0901021	-0.169481	-0.0917049	-0.107336	-0.0685549	0.0135484	0.0435966	0.00538684	-0.0293925	0.00971941	0.0423123	-0.0261501	0.0016226	-0.0384387	0.0770449	-0.0488417	0.0239256	-0.160265	0.0711589	0.0245275	-0.0701468	0.0183654	0.135883	0.03583	-0.122805	-0.0397425	0.105479	0.0583977	-0.0385386	-0.0695704	-0.0435369	-0.116076	-0.0501521	0.00472144	0.0326519	-0.0239486	-0.0268552	-0.021684	-0.0896291	0.0971595	0.108169	0.0721862	-0.0250612	0.0518382
G12437	0.165382	-0.0883941	-0.0368547	-0.0720027	-0.058067	-0.0651989	-0.137126	-0.158747	-0.0619159	-0.0199236	-0.0773168	0.00365023	0.0357079	-0.0118285	-0.0357266	0.0417544	0.0102441	-0.0173434	0.0305258	-0.00405584	0.0027688	0.0194319	0.0066451	-0.00553653	0.0176983	-0.0735758	-0.0483206	-0.0732862	0.0182597	-0.0369867	-0.06191	-0.0507334	0.0833087	-0.0425766	-0.0794869	-0.02165	0.019464	0.0576701	0.0459743	-0.0808973	0.0748737	0.0443283	-0.0229362	-0.0293697	0.0216305	-0.0277116	-0.0746704	0.057937	0.0370978
G12438	0.109636	-0.0666975	-0.0379249	-0.0770761	-0.0890131	-0.0605708	-0.157539	-0.113846	-0.0737516	-0.0255796	-0.038371	0.0815008	-0.000704996	-0.00420547	0.0250076	0.0477527	0.0292097	0.0323721	0.0240748	-0.0836354	0.0182914	0.0172605	0.113266	0.0093845	0.0644603	0.0128712	0.0223437	-0.0528858	-0.0589485	-0.031927	-0.0281656	-0.0429491	-0.0205662	0.0733561	0.0552675	0.0843424	0.0699675	0.0563967	0.0213073	0.0395641	-0.125462	0.0776596	-0.0709921	0.0483519	0.0753845	-0.0245724	0.137088	-0.0107665	0.0730301
G12439	0.13174	-0.0927658	-0.0446753	-0.0660727	-0.088407	-0.0874579	-0.137239	-0.163609	-0.0761669	-0.00728708	-0.083519	0.0477969	0.0239527	0.0196554	-0.0438052	0.016214	0.0104752	0.0200758	-0.00632439	-0.0115597	-0.000185495	0.00551647	0.0589037	0.021237	0.0225205	-0.016366	-0.00684877	0.0244723	0.0388257	-0.0059693	-0.0301512	-0.0705978	0.0303492	0.0319525	-0.0205355	0.059981	0.0384604	0.00158331	0.0105955	0.0859236	0.0128611	0.0482555	0.0092798	0.105534	-0.0730191	-0.14247	-0.0332757	-0.085864	-0.0276413
G12441	0.112937	-0.173478	-0.114727	-0.0798221	0.135632	-0.117015	0.0737552	-0.0394115	-0.0422062	-0.00202669	-0.0321558	-0.14191	0.116222	0.0676503	-0.0652752	-0.0485579	-0.000995379	-0.0292823	0.0649771	0.0513449	-0.010382	-0.0150152	0.0197781	-0.0144654	-0.0284855	0.0199605	-0.0144553	0.0739347	-0.00567756	0.0766819	-0.0125773	0.0508177	-0.0103508	-0.0140441	-0.0167006	-0.0140045	-0.0110172	-0.0244138	-0.0135554	-0.00287888	-0.0138378	0.0452323	-0.0130565	0.0160601	-0.00363321	0.00696373	-0.0760021	0.1147	0.0739116
G12442	-0.0327191	0.00435477	-0.132284	-0.0956475	0.0423528	-0.0675308	-0.0485718	0.110628	-0.120828	-0.0427488	0.110775	-0.233991	0.00452247	0.0574818	0.0558555	-0.01395	0.0227315	0.00542402	-0.014303	0.00825128	-0.0270314	0.0387192	-0.00993123	0.0431602	-0.00703576	-0.00849254	-0.142178	0.038826	0.00546418	-0.0703857	-0.0214981	0.0188753	-0.0725443	0.0580463	-0.148383	0.0618193	0.0130412	-0.0333232	0.0399752	0.16875	-0.0396701	0.0838694	0.0884947	-0.00207858	-0.0844048	-0.0391077	0.157784	-0.0355626	-0.0110374
G12443	-0.0418251	-0.0355486	-0.130235	-0.0964541	0.058253	-0.0859568	-0.00886815	0.144705	-0.10685	0.00930947	0.1172	-0.16894	-0.0250854	0.0565374	0.107091	-0.0135608	0.0362401	-0.0397025	-0.0406354	-0.111389	-0.0527293	0.100531	-0.00360924	0.0574029	-0.0342944	0.0457628	0.0216473	-0.110325	-0.0767357	-0.0481097	-0.0110492	-0.0610507	-0.012726	0.17954	-0.0757876	-0.104205	-0.0306441	0.102979	0.0338752	0.0226009	0.153554	-0.0731563	-0.057889	-0.124526	-0.0556142	-0.0437256	-0.00405924	0.00328588	-0.00598828
G12444	-0.148368	0.0499666	-0.143535	-0.0807452	0.0139179	-0.0678127	-0.05668	0.160359	-0.0400404	-0.0642507	-0.0829232	-0.176058	-0.090925	0.147986	0.115806	-0.0513188	-0.0342695	0.172977	-0.0160819	-0.0465028	-0.040128	-0.0051843	0.0113351	-0.143015	0.0635068	-0.0483682	-0.0205725	-0.0394823	0.0974852	-0.0275067	-0.0223767	-0.0227551	0.126376	-0.208383	0.0807894	0.0795541	0.0841735	0.0383286	-0.189352	-0.0280819	-0.00361956	-0.0677414	0.0723603	-0.132078	0.0128009	-0.00545632	0.0293802	0.00636848	-0.0587291
G12445	0.0453806	-0.165111	-0.10712	-0.0303018	0.073233	-0.115987	0.0772574	-0.000139075	-0.0446273	0.067635	-0.0737416	-0.117404	0.055365	0.0576619	-0.0123493	-0.14321	-0.00868843	0.00198893	0.00438313	0.061045	-0.102868	0.0278824	0.00367907	0.078617	0.104091	0.0960834	0.106654	0.165099	-0.0354045	0.0972406	-0.0410722	0.0327327	0.0115668	0.0468647	0.167669	0.0229617	-0.119382	0.04079	-0.0221137	0.0211007	-0.0118264	-0.0629068	0.0432044	0.0822559	0.0384171	-0.0271673	-0.0875657	-0.034808	-0.0381776
G12446	-0.0125392	-0.0752207	-0.137137	-0.0852495	0.0651242	-0.116727	-0.00369302	0.112584	-0.12212	0.0318351	0.107253	-0.11942	-0.0301221	0.101217	0.0643388	-0.0272702	-0.0506401	-0.0113183	-0.0371438	-0.0534315	-0.0714689	-0.10198	-0.004577	0.0217754	-0.0053161	-0.0213696	0.160428	-0.0418451	0.0854612	-0.0318023	0.100442	-0.0793577	0.0361471	0.00280813	-0.0098289	0.00670939	0.0190326	0.0628406	0.00641668	-0.130963	-0.098079	0.00244797	-0.0592619	0.186284	-0.0495811	0.0948966	-0.0146544	0.0581661	-0.0668145
G12447	-0.0792399	-0.0551509	-0.12575	-0.0701635	0.0738828	-0.115514	0.0367688	0.220864	-0.162064	0.148102	-0.0528159	0.088979	-0.0952738	0.0121545	-0.0207904	0.0170506	-0.000245705	0.00472079	-0.00510131	0.039484	0.0646194	-0.103337	0.01083	0.0271465	-0.0581068	-0.0533307	-0.0084928	-0.0348746	0.0746347	-0.117108	0.179538	-0.0647251	-0.0458198	0.0122879	0.0779205	-0.0420051	-0.0176321	-0.188776	0.0351536	-0.0840096	0.10427	0.0828847	-0.0786565	-0.0110715	0.00100145	-0.0881666	0.0126924	-0.0990055	0.0730828
G12448	0.0225782	-0.134107	-0.111254	-0.0681935	0.149837	-0.138815	0.101363	0.18078	-0.133119	0.181247	-0.0717294	0.15656	-0.0212775	-0.0617194	-0.0489213	0.015609	0.0308208	0.00281369	0.0308035	-0.0304632	0.0266208	0.0221561	-0.00599378	-0.00714636	0.0104916	-0.0407125	-0.0253759	-0.00803462	-0.00407554	0.0195346	-0.00671679	0.0434999	-0.0437079	-0.0130135	0.0046242	0.0405123	-0.00367943	0.0235279	0.0404655	-0.0395355	-0.00630632	-0.0148641	-0.00393328	0.0216777	0.0329979	0.0226526	0.0219864	-0.0303137	0.0116638
G12449	0.151737	-0.19369	-0.0841788	-0.0634744	0.144312	-0.116383	0.133604	-0.0657847	0.00804702	-0.00176562	-0.089724	-0.117377	0.113904	0.0894778	-0.0793372	-0.052982	-0.00129949	-0.0213525	0.0319742	0.042815	0.00229584	-0.00327489	-0.00797802	-0.00481213	-0.0296391	0.0118688	0.0164585	0.0756432	-0.0415226	0.0663647	-0.0117174	0.0546594	-0.0234236	0.00434971	0.0136846	-0.0220049	-0.0310584	-0.0439003	-0.00775648	-0.0375905	-0.0527852	0.0376288	-0.0217729	-0.00606832	0.0334917	-0.0107109	0.00814351	0.029735	0.0228493
G12450	0.0312453	-0.153395	-0.121353	-0.0528567	0.11555	-0.138664	0.0902734	0.154574	-0.100275	0.202559	-0.078649	0.134852	0.0330052	-0.0411991	-0.019977	-0.0409611	0.00109853	-0.0513998	-0.0267665	-0.021566	0.034418	0.0214428	0.000763036	-0.0295492	0.035635	0.0323872	-0.00335508	0.0157933	-0.0432054	-0.00487402	-0.0982887	0.0239141	-0.0173061	0.0343902	-0.0168983	0.0191314	0.0445104	0.0154694	-0.00579503	0.070492	0.00380631	0.0338264	0.060978	-0.0975664	0.0089709	0.0365961	-0.0853651	0.0801858	-0.00629887
G12451	-0.00433737	0.154244	-0.00689623	0.0858378	0.0211014	-0.0320874	-0.0338537	-0.0316784	-0.000648755	0.0227851	0.0519668	0.00651993	-0.108394	0.0207221	-0.00229906	0.0292678	-0.0438494	-0.0396802	0.0710855	0.174455	-0.0733895	-0.29844	0.187275	-0.136368	0.0724701	-0.219067	-0.0536402	-0.0161746	-0.0382023	-0.0529426	-0.0609052	0.145963	-0.0150506	0.215527	-0.0362432	-0.00268095	-0.0876012	0.038621	-0.0723101	0.00812806	-0.0158918	-0.0934633	-0.00867194	0.0138623	0.0358974	-0.03751	-0.0411221	0.00591695	-0.0639665
G12452	-0.0919638	-0.00371718	-0.106867	0.121862	-0.196616	-0.111687	-0.0159459	0.128183	0.0975616	-0.0643188	0.13187	0.102096	0.132129	0.0968163	-0.0903035	-0.114344	-0.0546457	-0.0412174	0.0578602	0.0137991	0.0204556	-0.0259064	-0.00536958	-0.00611298	-0.0182855	-0.117975	-0.0109173	0.0342789	0.0898163	-0.0533702	-0.104997	-0.0562353	-0.0549144	-0.101073	0.0342883	0.108513	0.00090867	0.0128419	0.0467909	0.0696613	-0.0452514	-0.0400868	-0.0477723	-0.0684448	-0.0802052	0.0713809	0.0613318	0.0844554	-0.00689279
G12453	-0.184986	0.0611414	-0.158637	0.047225	-0.181554	-0.0495328	-0.0390293	0.122205	0.137846	-0.0994724	0.0319148	0.131026	0.18524	0.153022	-0.0249453	-0.0701041	0.0285254	-0.0190133	-0.00752127	0.0167663	0.0266205	0.0159396	-0.0718238	0.00250229	0.0610969	0.0624377	-0.0627016	-0.0574215	-0.000770291	-0.0277902	-0.0610156	0.0366334	-0.0850663	0.0537394	-0.0240079	0.0811372	-0.00866663	-0.000847135	0.0523379	-0.0963969	-0.0304068	-0.0231854	-0.0101211	0.0112576	0.0555258	-0.041226	0.0143078	0.0465026	-0.0589071
G12454	0.0648205	-0.0357905	-0.0756817	0.192637	-0.204916	-0.144931	0.0908169	0.0110318	0.0666092	0.040121	0.0277186	-0.0130086	-0.0441162	-0.0570135	0.0145324	0.0200651	0.00655956	-0.0353323	-0.00208752	-0.0456701	-0.0226537	0.0156325	0.00220136	0.0301069	0.000745866	-0.0100955	-0.0570054	0.0307022	0.00469359	0.0449405	0.015986	-0.00130159	0.0584649	0.00936756	-0.00347922	0.0115628	-0.0153985	0.0469212	-0.0484638	0.0419989	0.0288472	-0.0184972	0.104062	0.0915002	-0.0980726	-0.0181184	-0.111302	0.0368945	0.0068911
G12455	0.110112	-0.0435027	-0.0424513	0.23542	-0.15637	-0.106649	0.130364	-0.012186	0.0518365	0.0326481	-0.066885	-0.094938	-0.0876914	-0.0792996	0.033092	0.0613052	0.00358726	-0.028449	-0.0056775	-0.0174785	-0.0472465	-0.0141764	-0.0332075	0.0425286	0.00970018	0.0166374	-0.0166551	-0.0504132	0.0315263	-0.0867755	0.0385499	0.0535155	-0.126287	-0.0153601	0.0300061	0.00756163	-0.0136892	0.030373	0.0201466	-0.00960955	0.0277112	0.0426485	-0.0454494	-0.0399954	0.0472244	-0.0681347	0.0344207	-0.0175473	-0.011675
G12456	0.0909302	-0.0650397	-0.0622189	0.218799	-0.150314	-0.127948	0.114167	-0.0303696	0.0439246	0.0164052	-0.0258689	-0.062586	-0.0664306	-0.0985914	0.0312353	0.0774477	0.0460848	0.0289222	0.0427943	0.0269952	0.00456479	0.0110206	-0.0167302	-0.00928461	-0.0379773	0.0777111	0.0165446	0.0449872	-0.00104509	-0.00681131	-0.000754163	-0.00194049	0.0403158	0.00646985	0.00261032	0.01748	-0.0153709	0.0366203	0.0240266	-0.0863617	0.0210823	-0.0457224	-0.0336492	0.032191	0.0479022	-0.000450549	0.0789351	-0.00300392	-0.00294477
G12457	0.048036	-0.0531657	-0.0706665	0.207304	-0.198979	-0.0972248	0.0651147	0.0198791	0.0734277	0.00807232	0.0318685	-0.0348616	-0.00854035	-0.0518361	-0.00506012	0.0128909	-0.000392836	-0.0394028	0.0120856	-0.00206177	-0.0460972	0.0232698	-0.00169551	0.0711265	0.0212327	-0.0387811	-0.0518315	0.0433319	-0.0165674	-0.0639042	0.00897156	0.0806539	-0.0404993	0.0113084	0.0390076	0.0673767	-0.0353573	0.00333139	-0.10139	-0.0332181	0.0170173	-0.0230774	-0.0221044	-0.00273174	0.00498845	0.0173217	0.0277254	-0.0402565	0.128846
G12458	-0.0148179	-0.0165717	-0.107597	0.138287	-0.171113	-0.119842	0.0017592	0.0636456	0.0213996	-0.030687	0.163974	-0.000818427	-0.00769683	-0.0148816	-0.00758491	-0.0283819	-0.0796818	0.0509956	-0.0203183	-0.0774	0.0207333	-0.0989288	0.206022	-0.0493947	-0.13296	-0.00785899	0.104984	-0.039338	-0.124477	0.140727	0.00799082	-0.12	0.10068	-0.0834655	-0.0667972	-0.136623	-0.0286838	-0.0500572	0.0538673	0.0829853	-0.0694316	0.0309482	-0.0605566	-0.0643449	0.0825314	0.100955	-0.121204	-0.0902418	0.0339966
G12459	0.0948543	-0.0667632	-0.0540349	0.210318	-0.164783	-0.143222	0.119136	-0.0219507	0.0782619	0.0274837	-0.0178982	-0.0570155	-0.0342368	-0.0693388	0.0187234	0.0639906	0.0102177	0.0268039	-0.0144139	0.0113653	-0.014398	0.000705639	0.0301728	-0.00524288	-0.0472854	0.041638	-0.00625281	0.0337447	0.0306857	-0.0049458	-0.026802	-0.0538259	0.0293996	0.0180596	-0.0359554	0.0222493	0.108635	-0.0702403	-0.0190327	0.0469739	-0.043647	-0.0116104	-0.00344174	0.032073	-0.0356286	-0.0116504	0.0183819	-0.0258564	-0.0369186
G12460	-0.122506	0.0166579	-0.125147	0.092814	-0.196669	-0.0802392	-0.0221328	0.126397	0.098438	-0.0746468	0.116227	0.114386	0.17275	0.0620166	-0.0727595	-0.109685	0.0354023	0.0448603	-0.00134196	0.0441795	0.106157	0.0434013	-0.0720501	-0.0448411	0.0297946	-0.0955936	0.0465433	-0.0349712	-0.0718162	0.0676299	0.132086	0.00209055	0.0587646	0.0699485	0.0166436	-0.112002	0.015542	0.00843544	0.0612489	-0.064506	0.0788792	0.0155746	0.128138	0.00627779	0.0364485	-0.0953013	0.0173656	0.0229053	0.0292702
G12461	0.106372	-0.0705584	-0.0468623	0.229235	-0.182516	-0.119483	0.107147	-0.0279204	0.0771206	0.042066	-0.0557115	-0.0736138	-0.0383979	-0.0853291	0.0402988	0.0458298	0.0393929	0.0276413	-0.0209176	-0.00693012	-0.0339489	0.0580582	-0.0382662	0.00896244	-0.032417	0.0364793	0.00436208	-0.0168766	-0.000777864	-0.0376267	0.01296	-0.00964652	-0.00349152	-0.0141051	0.00308607	-0.0238626	0.0344844	0.00526146	-0.0215285	0.0251822	0.0337786	0.0599944	0.00957816	-0.0275141	0.00870636	0.0189557	0.00221059	-0.0041562	-0.0470934
G12462	-0.199794	-0.204473	0.241307	0.0481448	0.0280224	-0.0294929	0.0228962	-0.0507744	0.00917644	0.0281729	-0.0182474	0.0390656	0.077001	-0.047097	0.245343	-0.130452	-0.033415	-0.0018203	-0.0060199	0.0306369	-0.00401876	-0.0355705	0.0448997	-0.0204209	-0.00338373	0.0249535	-0.0312637	-0.00560583	0.0816806	0.0342357	0.0187174	0.0272985	0.06939	-0.0321071	-0.0750807	-0.0381037	-0.0581642	0.00154786	0.0413442	0.0321003	0.0820862	0.0463584	-0.00974132	0.0323019	-0.0174963	0.00892266	0.10258	0.0206589	0.00482434
G12463	-0.265253	-0.10578	0.171698	0.00844743	0.00109999	-0.0315856	-0.0426994	0.0480399	0.00384095	-0.0475845	-0.00307754	-0.0596592	-0.10707	0.0669556	-0.281382	0.148608	-0.0253308	0.0739788	-0.0127287	0.00790056	-0.0436055	-0.0143409	0.0134057	-0.00903365	-0.0140492	0.026741	-0.021326	-0.00056508	-0.0342044	0.0238166	-0.00207842	7.53448e-05	-0.0186318	-0.0217388	-0.10041	5.8374e-05	-0.0153668	-0.00158607	-0.0257375	0.0270084	0.055943	0.0230392	0.014185	-0.061074	-0.00294865	0.0888475	0.0925015	0.0338512	0.0169425
G12464	-0.242935	-0.169645	0.225745	0.0423004	0.0157009	-0.0176455	-0.0141097	-0.0236912	-0.0226204	0.011288	-0.00369649	0.00191241	0.00938573	-0.010078	0.0307394	-0.00744168	-0.0244623	0.0276108	0.0208321	0.0774439	-0.0513713	-0.0125507	-0.00664885	0.00551642	-0.0247378	-0.0200369	-0.0501794	0.00285807	0.043766	0.0442719	-0.054702	-0.00533047	0.0287866	0.0505105	0.0609106	-0.0255254	0.075532	0.0812207	0.0368261	0.148509	-0.00364767	-0.00874451	-0.0886144	-0.083857	-0.0308451	-0.0810924	-0.0754395	0.119686	0.0488373
G12465	-0.216046	-0.194396	0.234205	0.0497282	0.0222216	-0.0152962	0.00910545	-0.0364205	0.0164118	0.0339729	-0.0337343	0.0411496	0.0756866	-0.0470019	0.241528	-0.12098	-0.0369275	-0.00785537	0.0304592	0.0187901	0.0246011	-0.0289261	0.0296352	-0.040642	0.00232939	0.0349357	-0.031805	-0.0161014	0.0634592	0.0478603	-0.0247988	0.00635079	0.0519905	-0.0286901	0.0104618	-0.0753374	-9.91363e-05	-0.00575572	0.0629632	0.0301537	0.0711401	0.0197788	-0.00815928	0.0345128	0.00778515	-0.0348154	0.124888	0.00734826	0.00124174
G12466	-0.247048	-0.170339	0.212053	0.00987722	0.00536362	-0.00759818	-0.0176949	-0.0226656	-0.0368132	-0.00069787	0.0338864	-0.0386515	0.00895871	-0.0356989	-0.0448973	-0.00460436	0.0404804	-0.0338219	0.0015772	-0.0313079	0.0446549	0.040768	-0.01768	-0.0125959	-0.00395942	-0.046608	0.00470551	0.0184164	-0.153792	-0.0469978	0.013988	0.000383708	-0.0239709	0.0197239	-0.0239794	0.0821243	0.020336	-0.00366813	-0.0635578	-0.0837709	-0.0462038	-0.0792432	-0.00336506	-0.00401188	0.047186	-0.00566282	-0.118759	-0.00572878	-0.03269
G12467	-0.250807	-0.181568	0.248136	0.032863	0.00193323	-0.0200894	-0.00179896	-0.0387383	-0.0189808	0.00170839	0.00834604	0.00185519	0.00567505	-0.00990474	0.0961155	-0.0507842	0.0139981	-0.00437757	-0.0456371	-0.00774161	0.057549	-0.0172812	0.0354556	-0.0362158	0.0286655	-0.0602774	-0.0245095	0.0205956	0.00375868	-0.0306139	0.0304705	-0.00515891	-0.052415	-0.0133196	0.0149865	0.0782428	0.0428086	-0.00526198	-0.0356006	-0.0513225	-0.0273102	0.0182527	-0.0362652	0.028111	0.089693	-0.0742659	-0.101282	-0.0188958	-0.00208663
G12468	-0.262033	-0.148822	0.21986	0.0388096	-0.0113807	-0.0103947	-0.0357397	0.0165707	-0.0241782	-0.000562544	-0.0110398	-0.0189256	-0.027124	0.0612014	-0.162165	0.0678055	0.0622608	0.0137054	-0.00278249	0.000688013	-0.0643646	0.0204668	-0.0161049	-0.010477	0.0013281	-0.0582337	0.022787	0.00212538	0.0991194	-0.000872178	0.0716154	-0.00570369	0.00214189	-0.0285083	0.0334835	-0.0100699	-0.022095	0.0347768	-0.034017	0.086251	0.0929106	-0.0263672	-0.0395774	0.148152	0.0989569	-0.000613707	0.101146	0.126598	-0.0934388
G12469	-0.249555	-0.125377	0.178884	0.0351615	-0.0016677	-0.00819728	-0.0375185	0.0303581	-0.00636035	-0.0254685	-0.00467838	-0.00975883	-0.055208	0.0336978	-0.127628	0.0640436	-0.0253135	0.00674803	0.0958711	-0.00414262	-0.110835	-0.0226144	-0.0667903	0.0731321	-0.0200436	0.0380376	0.0505078	-0.129596	0.145814	0.0773607	-0.174964	0.0352032	-0.0164383	0.0524514	0.190062	-0.101171	0.089664	0.0479575	0.130115	0.017592	-0.109823	0.00308616	0.112583	-0.0725554	-0.0876421	-0.00636701	-0.0564758	-0.184248	0.0277224
G12470	-0.245364	-0.194386	0.241487	0.0261088	-0.00396651	-0.0162519	-0.00575858	-0.0235661	-0.0119528	0.00532626	0.0281281	-0.0172768	0.0359638	-0.0028162	0.0927437	-0.010852	-0.00881412	-0.0266208	-0.0224067	0.0216165	0.0164629	-0.010621	-0.0142031	0.054174	0.0222202	-0.00943342	0.0245904	-6.35704e-05	-0.0182883	-0.0340401	0.0225961	0.00854604	-0.022968	0.0171273	-0.0662942	-0.00358879	-0.0034601	-0.0235763	0.00309219	-0.0961872	-0.0329058	0.00952321	0.0396517	-0.0429704	0.0139496	0.103091	-0.0379386	-0.0474776	0.0321998
G12471	-0.246702	-0.168489	0.219743	0.0216851	0.00170386	-0.0213043	0.00764606	-0.0257173	-0.0312915	0.00606783	0.0310908	-0.00670305	0.0147027	0.023236	0.0690994	0.00595236	0.0325721	-0.0327514	-0.0368508	-0.0561916	0.0716762	0.0586932	-0.026523	0.0167771	0.000280904	-0.000180549	-0.009355	0.0545632	-0.143496	-0.0958613	-0.000364287	0.00880975	-0.0516593	0.0174413	-0.0614332	0.0873379	-0.0248563	-0.0596639	-0.0682862	-0.109014	-0.132784	-0.0310763	0.0353413	-0.0627626	-0.106945	0.0922435	-0.0570058	-0.108548	-0.0201833
G12472	-0.258572	-0.13283	0.19281	0.00858921	-0.012853	-0.0287562	-0.0341998	0.0221296	-0.0477788	-0.0316976	0.0278743	-0.0441405	-0.034867	0.025109	-0.21967	0.114638	0.07584	-0.00121718	-0.0140442	-0.0513089	0.0380214	0.0114133	-0.001281	-0.0219157	0.00541346	0.0627888	0.0104931	0.0161995	-0.0879998	0.00435366	0.083603	-0.0346961	0.067799	-0.0220709	0.0136978	-0.0183402	-0.0887275	-0.0409724	-0.0202511	0.00954674	0.0269133	0.0532944	-0.000655243	0.0852797	-0.0396117	-0.0774413	0.026684	0.0373959	0.0216589
G12523	0.0575952	-0.0384291	-0.0010042	0.01699	-0.0189551	0.147943	-0.151904	0.113315	0.0188021	0.0887435	0.0241864	-0.0765381	-0.0235579	-0.0518408	-0.032964	0.0357079	-0.105207	-0.0457044	0.0556893	0.130244	0.0327086	-0.0182183	-0.00210486	-0.00244921	-0.065922	0.109892	0.0218164	0.114859	0.00512569	0.137235	-0.0338314	-0.108133	-0.0282819	-0.0141095	-0.159321	0.0494266	0.0788718	-0.0164412	0.0962635	-0.143363	-0.0250075	-0.0783815	-0.0390076	-0.02723	0.0503018	-0.0369186	0.126347	0.015501	-0.0594322
G12524	0.14896	-0.0751766	0.0157573	0.0304647	-0.0276557	0.12548	-0.135681	0.0174573	0.0493979	0.127027	-0.0338044	-0.062886	-0.00348331	0.0217759	0.00501545	0.000472501	0.0306771	-0.018677	0.0270995	-0.00957107	-0.0332162	-0.0232272	0.0498547	0.0691062	0.0586342	-0.0374768	-0.00631483	-0.0518691	0.0182818	0.100753	0.0622948	0.0444188	-0.0155188	-0.0545717	0.0956314	-0.0525455	0.00863144	0.00214679	-0.0145285	-0.061898	0.0258428	0.0309481	-0.0353452	-0.0857353	0.0612777	0.0533459	0.0444968	0.0110157	0.0308484
G12525	0.132331	-0.0564751	-0.00639114	0.0690439	0.0256996	0.193066	-0.148776	0.0713972	0.0824783	0.108807	0.0289691	-0.0204764	0.0198505	0.0306652	0.0191324	0.0428813	0.0383087	0.00971901	0.00107099	0.0218691	0.00387473	0.00448291	0.00365436	-0.01698	-0.0331843	0.0340236	0.0673364	0.116959	0.0807778	-0.0407912	-0.00152274	-0.0160812	-0.00314119	0.0913351	0.00146402	0.0369334	-0.00890629	-0.0317847	0.0186793	-0.0269298	0.0296018	0.0173999	-0.0165737	0.0508408	0.0559332	0.034292	-0.011698	-0.0102332	0.0192856
G12526	0.11576	-0.0320444	0.00411382	0.00923238	-0.0139951	0.139081	-0.101382	0.0565424	0.0435267	0.126746	-0.0393402	-0.0742514	-0.0273257	-0.00573638	0.00218666	-0.0394274	-0.0744498	-0.0952939	-0.0305614	0.146074	0.0629826	-0.0617368	-0.11968	0.0189276	-0.0570503	0.0161932	-0.013255	-0.0970566	-0.0753335	-0.0649669	0.0419206	-0.0754321	0.0426215	-0.0249733	0.0334283	-0.0258895	0.115682	0.118821	-0.0573598	0.0591081	-0.15359	-0.010044	0.0777286	0.0803217	0.134046	0.0628817	0.0467165	0.0153367	0.0301122
G12527	0.13703	-0.0469501	-0.019027	0.00297102	0.0186499	0.162857	-0.121079	0.0637152	0.018878	0.117795	0.0804319	-0.05115	0.0833548	0.00242273	-0.0105458	0.0243391	0.0320917	-0.0740385	0.0193028	-0.0524214	0.0714039	0.00138419	0.0701807	0.0475897	-0.0245694	-0.0260579	-0.0785514	-0.00556347	0.0307616	-0.0172377	-0.0748902	0.115912	0.0084979	-0.0386946	0.00511648	0.0258359	0.0521925	-0.00657353	0.0155431	0.0386676	-0.033814	0.104985	0.0225979	0.0643292	-0.023619	0.0789741	-0.0483001	-0.00306478	-0.0321715
G12528	0.0891144	0.0314781	0.00462326	0.0133392	-0.0039225	0.112993	-0.106572	0.0713691	0.0531296	0.0833417	0.0477055	-0.0699419	-0.00871571	-0.0488104	-0.0351765	-0.0271309	0.0145273	-0.079621	0.00185122	0.0349768	-0.0668378	0.0414289	0.00691511	0.150916	0.169555	-0.133271	-0.0371218	-0.0377343	-0.111494	0.07594	0.0315413	0.113528	0.105275	-0.232523	-0.0697507	-0.0158849	-0.017532	0.0293794	0.0724619	-0.0420497	-0.00673971	0.0339771	-0.081221	0.0387387	-0.118704	-0.183527	-0.0327428	-0.0601261	-0.110003
G12529	0.159897	-0.0664248	0.0387876	0.0555318	0.0170089	0.177361	-0.126251	0.0615844	0.128419	0.075065	-0.0120946	0.0587407	0.034667	0.0627663	0.0143201	-0.0128156	0.0243	0.0442641	-0.0439822	-0.0740651	-0.0996275	-0.0119793	-0.0273309	-0.0284781	-0.00033058	0.0474459	0.0860836	0.0402211	0.0117818	-0.0185887	0.0480328	0.0658708	-0.054192	0.0146506	-0.0223483	0.0164835	-0.0917411	-0.0151833	0.00426362	0.0659863	0.0217226	0.0842941	0.0410249	-0.0836354	-0.0687121	0.0449114	-0.0658387	-0.0541868	-0.0492938
G12530	0.083912	-0.0522292	-0.0122239	0.0111153	-0.0315498	0.143492	-0.144371	0.0253755	0.0485938	0.0984533	-0.0211277	-0.0326855	0.0168263	0.0248327	-0.00126869	-0.0096873	0.000201485	0.024557	0.00442563	-0.0244107	0.107049	0.0957315	-0.03576	-0.100462	-0.0643789	-0.106924	-0.0811956	0.0597126	-0.0564809	-0.0772739	-0.0873905	-0.0751271	0.11848	0.0651884	0.134492	-0.065287	-0.106765	-0.0213196	-0.122091	0.0790826	0.0687672	-0.0857415	-0.0782585	0.0629935	-0.107636	0.0487465	0.0258712	-0.0450927	0.0188234
G12531	0.190616	-0.0990679	0.0397259	0.00332283	0.0195602	0.0590061	-0.0323594	-0.0303269	0.109089	0.0676983	-0.090865	-0.0557689	0.0532433	0.0264742	-0.0160137	0.026006	-0.00109938	0.010856	0.0126008	-0.0910117	-0.017089	-0.0180618	-0.0374077	-0.10214	0.010814	-0.0145738	-0.0216642	-0.110143	-0.0108216	-0.0352898	0.0215835	0.0181939	0.0531797	0.0308145	-0.0786681	-0.0872073	-0.0458617	-0.0699499	-0.0244699	0.0152743	-0.0789758	0.0159879	-0.000474805	-0.0599786	0.0284782	0.0201343	0.0192349	0.0877432	0.0247886
G12532	0.147862	-0.0524131	0.0395659	0.0452031	0.00242159	0.151391	-0.145389	0.065009	0.125762	0.115281	-0.0187139	-0.00856032	-0.027395	0.0211759	0.0181946	0.00631759	0.0212211	0.0753132	0.0161288	-0.038325	0.0168878	0.0371655	0.0347985	-0.0774979	0.0135858	0.0147975	0.0145224	-0.0466254	-0.00045968	0.0137856	0.0148024	0.029024	-0.0308505	0.069999	-0.0891157	-0.0333121	0.0281972	-0.0830456	-0.00127812	0.0199639	0.0139124	-0.0915639	0.0356318	0.0323877	-0.0900591	-0.0657818	-0.0606039	0.0104515	0.0581686
G12533	0.116023	-0.0687821	0.0180085	0.0937774	0.0134674	0.184458	-0.139997	0.0844505	0.120585	0.111829	-0.00533168	0.0271085	-0.0267853	0.0565038	0.0279576	-0.0174261	0.0404943	0.0326717	-0.0300135	0.00342427	-0.0785358	-0.0284122	-0.0271191	-0.000395311	-0.0279924	0.0570755	0.0464062	0.0250814	0.0179005	0.00782724	-0.00140547	-0.0457882	-0.0691059	0.0389297	0.0748876	0.0753845	-0.0158613	0.0142671	-0.0153678	-0.0423169	0.111802	0.0389072	0.0588557	-0.0266662	0.0384414	0.00151003	-0.0230332	0.0197306	0.0365869
G12534	0.15264	-0.155702	-0.0505305	-0.0392459	0.211151	-0.0443007	0.0637386	-0.0649413	0.12252	-0.103326	0.011509	0.0262858	0.0957258	0.0371642	-0.0050257	0.0887232	0.0193657	0.0260247	0.00467664	-0.00358242	-0.039547	0.000299034	0.000925389	-0.0609022	-0.0799668	0.0058095	-0.0122119	-0.0210214	-0.0501557	0.0154567	0.00948488	0.0292157	0.0489223	-0.00779459	-0.0471057	0.0163457	0.0307508	-0.00486733	-0.0319741	1.79578e-05	-0.054309	0.0259602	-0.0254191	-0.00186345	-0.0233765	-0.0355944	0.00049193	-0.00901783	0.0268386
G12535	0.0371345	-0.0413025	-0.0615377	-0.0666729	0.132631	0.0208139	-0.0556149	0.0507094	0.0327577	-0.0952249	0.184509	-0.0663535	-0.0814091	-0.114923	0.068487	0.0953283	-0.00779304	0.0732454	0.035764	-0.0452244	0.105922	0.0432914	-0.0351998	0.0499461	0.00596744	-0.0508056	-0.101114	0.0561028	0.0807849	-0.0593201	-0.0464083	0.0625902	-0.110468	-0.0209248	0.0572655	-0.138989	0.0489411	-0.0280292	0.115376	-0.0452146	-0.0681854	-0.116198	0.0608319	0.0536347	0.0520709	-0.111066	-0.0582023	0.09748	0.028717
G12536	0.0564328	-0.0932293	-0.0334726	0.0280079	0.198319	0.0238059	0.0053031	0.0316117	0.167886	-0.169548	0.0904156	0.133526	-0.0903825	-0.0405671	0.0518579	0.0642462	0.00402523	0.022181	0.000531181	-0.0539362	-0.0636287	-0.0578641	0.0500178	0.0203612	-0.0298368	0.045152	-0.000687506	0.0509964	0.0503192	-0.0853572	0.095853	-0.0399709	-0.0618996	-0.0914481	0.0135001	0.0973011	-0.02935	0.132156	0.0370917	-0.00863015	0.00459238	-0.0787386	-0.0265931	0.0958341	-0.128713	0.0539232	-0.0511884	0.0116133	0.00545628
G12537	0.139733	-0.14688	-0.0305915	-0.0059362	0.201077	0.0140951	0.0640305	-0.0781025	0.147274	-0.144119	0.0073031	0.0313132	-0.0203359	0.0624802	-0.020055	-0.0454268	-0.00675478	-0.0531361	-0.0258047	0.039143	-0.0102962	-0.00545663	0.0186196	0.0410369	-0.0232017	-0.0162555	-0.0125441	-0.0244547	0.00401369	-0.00367754	0.0228642	-0.0324256	0.0148717	-0.00573928	0.017736	0.0377854	-0.00557316	0.0510027	-0.0187173	0.00102805	0.0821088	0.0216388	-0.0344746	-0.0455224	-0.00175896	0.0309156	0.0210825	-0.0335189	-0.00330527
G12538	-0.0491849	-0.0197061	-0.0588936	-0.0375177	0.116294	-0.0206368	-0.0848879	0.0729746	0.105613	-0.14666	0.150937	0.0239844	-0.167171	-0.185927	0.0146885	-0.0139206	-0.0271764	-0.0361182	0.00303201	0.100693	0.0537007	0.0212563	-0.0303152	0.0304955	0.281175	0.118201	0.128424	0.00958958	-0.0536774	0.00989016	-0.0791964	-0.0937599	0.0498669	0.0480594	0.0424448	0.0208363	-0.0290883	-0.0947223	-0.0650888	0.0809106	0.0658663	0.119337	-0.0187638	-0.0690792	0.0774333	0.0447641	-0.032415	0.0478275	-0.113744
G12540	0.152063	-0.169914	-0.042186	-0.0298129	0.212099	-0.0116275	0.0621258	-0.0854293	0.150571	-0.12419	0.0244743	0.0163011	0.0494704	0.0543905	-0.0224962	0.03009	0.0457	0.00141932	0.0240055	0.0363014	0.0095887	0.030407	0.0417102	0.00837882	-0.0628703	-0.0166758	-0.0341582	-0.0339003	0.0152264	-0.030521	0.017746	-0.00353793	0.0141594	-0.0378111	0.0170725	-0.00267079	0.0243174	0.0338513	0.00584633	-0.0282939	0.0468598	0.0413894	-0.0411259	-0.0332852	0.0188868	0.0138686	0.0161184	-0.00537547	0.0497793
G12541	0.121005	-0.116979	-0.0483146	-0.0776998	0.18597	-0.0159734	0.0180135	-0.0413538	0.094423	-0.174334	0.10931	-0.018763	-0.00818756	-0.0156007	0.00734728	-0.00188651	0.0304064	-0.0503465	-0.0479545	0.0296585	0.0123368	-0.0147339	0.00201881	0.0282568	-0.0631472	-0.0433178	-0.0206117	-0.0587668	0.00221241	-0.0319251	-0.0177365	-0.0107182	-0.0310774	0.0455411	0.0330482	-0.041485	0.0839363	-0.0466496	-0.01552	0.0115016	0.0792695	0.0174842	0.0251331	-0.017846	0.106156	0.00351353	-0.0157818	-0.0566295	-0.0339415
G12542	0.119883	-0.13686	-0.0393236	-0.0184406	0.156397	-0.0419499	0.086582	-0.0684603	0.116324	-0.0601102	-0.0349383	-0.0110869	0.0219572	-0.0141054	-0.0205602	-0.0314768	-0.0168353	0.0409201	0.0190244	0.0208107	0.0659617	-0.0208553	-0.0542981	-0.0512339	0.0487715	-0.0140456	0.06501	-0.0355886	-0.0363468	0.038922	0.0386221	-0.0191305	-0.0324277	0.00204297	0.00587505	-0.109766	-0.0300919	-0.0948037	-0.051033	0.0231633	-0.114771	-0.168902	0.0228815	0.04809	-0.0476735	-0.0706324	0.163584	-0.160734	-0.0510601
G12543	0.0244849	-0.134617	-0.0843074	-0.0156729	0.204227	-0.0844127	0.0688434	0.174317	-0.0187684	0.115556	-0.0532692	0.284466	-0.0238025	-0.146682	-0.0153036	0.104408	0.0225056	0.0348599	0.0156145	0.00197937	0.0116868	0.0406095	-0.00507828	-0.0373106	0.033876	-0.0169493	-0.0470539	-0.0560653	-0.0253689	0.0429974	-0.0825349	0.0243149	0.0589245	-0.0798765	-0.0954906	0.00999799	0.00670053	0.0900358	-0.0440631	0.0532405	-0.0250224	-0.0561747	0.00602835	0.00655788	-0.00623868	0.0426134	0.055308	-0.0122579	-0.0289723
G12544	-0.165557	0.127711	-0.0782729	-0.0586457	0.0463911	0.00098599	-0.103769	0.0989984	0.0833446	-0.162993	-0.15681	-0.0721259	-0.101033	-0.221395	-0.0286951	-0.115267	-0.029572	-0.0137667	0.11073	0.0338799	-0.00267141	0.0786111	3.88954e-05	-0.157288	0.000457521	-0.0468328	0.00162304	0.0167651	0.0279035	-0.0137831	0.0714882	0.00780369	0.0938945	0.0521375	0.0427432	0.0714114	-0.0564893	0.00527488	0.0385814	-0.115758	-0.112713	0.181151	0.105099	-0.0225924	-0.0883013	-0.0202835	-0.0027253	0.0207962	0.159867
G12546	0.0400161	0.0485405	-0.0349776	0.18312	0.0532902	0.140327	0.0371699	0.0151223	-0.179768	-0.0837222	0.0524614	-0.0442654	0.0829022	-0.00413596	0.00528033	0.069768	-0.0147035	0.0453061	0.0397681	0.0343852	0.0742914	0.00837333	0.131775	0.0335292	0.0803456	0.0153535	-0.0868197	0.101456	0.053469	0.104148	0.0038195	-0.0477969	-0.0196014	-0.0238173	-0.013598	0.093315	0.0561265	-0.0934721	-0.063554	0.00634039	0.00754045	0.0621968	-0.0898643	-0.0529222	-0.00354029	-0.0439727	-0.0372788	0.0244201	0.0586801
G12547	0.0266646	0.0657509	-0.00201356	0.211053	0.062814	0.119656	0.0310001	-0.00776327	-0.113148	-0.109161	-0.0828284	0.111839	-0.258469	0.175331	-0.032735	-0.212805	0.0739775	-0.0662077	-0.00948407	0.00203501	0.0687271	0.0747128	0.121098	0.100282	-0.0591115	-0.0236028	0.0213876	0.0502905	-0.0164461	0.0246677	-0.0665564	0.0289084	-0.011979	0.0114801	-0.0598487	-0.0632634	0.0252354	-0.0241627	0.00496052	-0.0159969	-0.0310766	-0.00765888	0.007439	0.00293265	0.00306377	0.000310594	0.0437216	0.0324974	0.0247618
G12548	-0.130363	0.157958	-0.0466042	0.0664693	0.0574031	0.0744584	-0.0446439	0.0325505	-0.0655974	-0.111514	-0.144183	-0.0562168	0.0545704	-0.155259	-0.0880249	-0.181709	0.0236342	-0.0174853	0.214201	-0.116283	-0.161046	0.0383671	-0.0250292	-0.128501	-0.0614991	0.031876	0.024086	0.0501102	-0.0558447	-0.11657	-0.00203149	0.0639841	-0.0266095	-0.0164638	-0.0910058	-0.038082	0.131171	-0.0140654	0.0918089	0.0487657	0.116263	-0.0623837	-0.0720269	0.109118	0.0846722	0.105145	-0.0618647	-0.0342633	-0.0839117
G12549	0.0769736	0.0254748	-0.0184538	0.177446	0.0221005	0.090152	0.0620371	-0.0584664	-0.155663	-0.0448004	-0.063162	-0.0768689	0.0367311	-0.013463	-0.0401283	0.00187462	-0.120087	-0.0290168	-0.0293341	0.111379	0.116644	-0.0956647	-0.194978	-0.143237	0.0781174	-0.00625854	-0.0154532	-0.120134	0.0178834	0.0281932	-0.0652269	-0.0993616	-0.201325	-0.0485852	-0.0202139	-0.048134	-0.120035	0.0780504	0.0390185	-0.00746063	0.0528304	0.0422064	-0.102602	0.00757863	-0.0966259	0.0463462	-0.069097	-0.0542677	-0.00987023
G12550	0.0593802	0.0534692	-0.010932	0.215848	0.110864	0.187297	0.000866497	0.00986039	-0.14884	-0.0719941	-0.00199743	0.0982507	0.0666745	0.0463844	0.0311424	-0.00614968	-0.0076269	0.155783	-0.0275419	-0.00159429	-0.129512	-0.0426467	-0.0301502	-0.0097415	-0.040711	0.0428634	0.0534679	-0.0247765	-0.0435474	-0.0511319	0.0469158	-0.0569107	0.00515984	0.0026148	-0.0262684	0.102413	-0.0739906	0.0323136	0.0279353	0.0411813	-0.062241	0.040146	-0.0403601	-0.0248532	-0.0236192	-0.100542	-0.0117566	-0.030226	0.0476099
G12551	8.03032e-05	0.0738772	-0.0506016	0.142501	0.0334774	0.151958	0.0278514	0.0218365	-0.194426	-0.119194	0.0377481	0.00328654	0.164965	-0.0898713	0.00520979	0.0653595	0.0406801	-0.0458167	0.00563002	-0.100241	0.0233867	0.00464191	0.0885936	0.0133691	0.0375761	-0.0551314	-0.0142073	0.00268106	-0.00075189	0.00996867	0.114056	0.102021	0.0085693	-0.0279794	0.148446	-0.0873241	0.0147388	-0.0161013	-0.0521249	0.00692045	0.0233475	0.0338771	0.0447803	-0.0140125	-0.0131697	0.0999778	0.0488847	-0.0510016	-0.105554
G12552	0.0970243	0.0427789	-0.0257554	0.226596	0.061384	0.164654	0.0597002	-0.0384491	-0.171679	-0.0604135	0.0065701	-0.0181071	0.0316594	-0.00363859	0.00349578	0.032086	-0.0168072	0.0242579	-0.0359303	0.0442846	0.0257089	0.0198456	-0.0646746	-0.0235306	0.0175289	0.0197257	-0.0548082	-0.0434989	-0.0112312	-0.0127483	-0.000379015	-0.0784723	0.0594417	-0.0582498	0.0259674	-0.010509	-0.0433497	0.0541699	0.0338078	0.0026596	-0.00159364	-0.0278225	0.0287848	-0.00198052	0.0467201	0.0114727	-0.0541026	0.0444885	0.061581
G12553	0.0101615	0.0623693	-0.0337358	0.176161	0.0459703	0.184778	0.0347115	0.035513	-0.197347	-0.0625754	0.0327656	0.0472148	0.184699	-0.097589	0.00261757	0.0810455	-0.0263825	0.0603843	-0.00263795	-0.0193543	-0.0909839	0.00835171	0.0144204	0.0892114	0.0128223	0.0686102	0.0155119	-0.0300315	0.00223564	-0.0206048	-0.0394088	-0.0298905	0.0899229	0.09144	0.0236468	-0.0153837	-0.0200557	-0.0364479	-0.05673	-0.0471197	-0.0688789	-0.122628	0.116238	-0.0102465	0.0551622	-0.0476875	0.0626622	0.0313284	-0.0158635
G12554	0.108146	0.0323198	0.016311	0.241141	0.0274003	0.117673	0.0828462	-0.012468	-0.0683615	-0.0692973	-0.0871605	0.0457464	-0.216206	0.11335	-0.0209159	-0.159625	0.0620003	-0.0881256	-0.0772883	0.00716858	0.0822458	0.0627169	-0.00897715	0.0731529	-0.025836	0.00975403	0.0240653	-0.0346165	-0.012186	-0.0444517	-0.0244216	0.0557316	0.0142147	-0.0156714	-0.0413339	-0.0566123	0.0240167	0.0231018	-0.00369277	0.0150931	-0.0332352	-0.000276774	0.0531724	0.0111033	-0.0156994	-0.0175983	0.0267717	0.0396554	0.00474244
G12556	0.166091	0.165153	0.195916	-0.145691	-0.0657142	-0.0113583	0.0615281	0.0751321	-0.00851855	-0.0147589	0.0178063	-0.0107041	0.0228928	-0.0163613	0.00919834	-0.0201916	0.0494503	0.00966731	-0.0126745	0.0245182	0.0196197	0.043724	-0.0197577	0.0597694	-0.0313455	-0.0394928	0.00556657	-0.0213954	-0.0128744	-0.0189859	0.0254216	-0.0143429	-0.0354896	-0.0377212	0.0328329	-0.00495211	-0.018215	0.0669659	0.00543123	0.0506614	-0.0169193	0.00415152	-0.0583075	0.00389596	-0.00373063	0.0478158	-0.0322778	-0.0106032	-0.00259725
G12557	0.191406	0.0644935	0.146924	-0.0925166	-0.0629301	0.00166077	0.034804	0.0135871	0.00901225	0.00694792	-0.0234585	-0.0365196	0.020436	0.00028934	-0.015428	-0.0188677	-0.0169574	-0.0677433	-0.00273144	-0.0885446	0.112892	-0.0435727	-0.00612719	-0.018792	0.0518817	-0.0209922	-0.0201438	-0.00482016	-0.0689706	-0.0592912	0.076439	-0.0159531	-0.0864743	-0.0345381	0.128234	0.0269924	0.065658	0.0232618	0.0553698	0.0578962	-0.0550843	0.0326272	-0.0579524	-0.032231	0.0519546	0.0270702	0.0204924	0.00548127	-0.0439919
G12558	0.188964	0.138803	0.20222	-0.107285	-0.0835222	-0.0222641	0.0929719	0.0790665	0.00850136	-0.0366929	-0.0439597	0.0428171	-0.0246169	-0.00571175	0.00313865	-0.0387308	0.000247973	0.0430438	-0.0114859	-0.0161357	-0.0452926	-0.0419963	-0.00370012	-0.00720524	0.0350373	0.0450479	0.0164746	0.0450848	0.0262303	-0.0126666	0.0233673	-0.000638957	-0.0222094	-0.000685043	-0.00962942	-0.0204737	-0.0674772	-0.0853099	-0.0169091	0.0661824	-0.00280324	-0.0406025	0.0187814	-0.0319658	0.0121155	-0.0447916	0.00509515	0.0211299	-0.043572
G12559	0.122177	0.133997	0.157193	-0.103276	-0.0488463	-0.0077144	0.056632	0.0754239	0.00677792	-0.039422	0.0325027	0.0026335	-0.0117665	-0.01864	-0.0333954	-0.00737867	-0.0935586	0.0831279	-0.0622645	-0.0223274	-0.0368244	0.0126478	0.0252956	0.0483613	-0.0391276	-0.0651669	0.056182	0.0732378	0.0902619	0.0683615	-0.159544	0.0677586	-0.0228278	-0.0453946	-0.0617696	-0.0140796	-0.0567004	0.0241093	-0.0615544	-0.114136	0.0658699	0.0159648	-0.0324554	0.0238113	0.0317309	-0.00513583	0.0469518	-0.139923	0.126566
G12560	0.110479	0.181616	0.150716	-0.153961	-0.03176	-0.0455208	0.0397933	0.0742831	-0.0226695	-0.0365836	0.0283422	-0.0126389	0.0342876	-0.0334883	-0.00806169	0.00232973	0.0130416	-0.052502	-0.012589	0.115255	0.0744803	0.0442898	0.00252939	0.0149692	-0.0444512	0.0379028	-0.0120335	-0.0285028	-0.0560596	-0.0213219	-0.0132381	-0.0719409	0.0842806	0.0578038	-0.0133249	0.0348706	0.0157649	0.0813252	-0.0703974	0.0374004	0.0978024	-0.0362293	0.0231788	0.0340353	-0.0593273	-0.00994207	-0.00782971	-0.0299611	0.0989592
G12561	0.208689	0.142202	0.21424	-0.130179	-0.0594814	-0.0292576	0.0982532	0.0593396	-0.00125092	-0.0329453	-0.017559	0.0206141	0.0345117	0.0150949	-0.00645176	-0.00508038	0.0126599	0.000709196	0.0191975	0.0236956	0.00332363	-0.00242495	0.0286739	0.00342143	0.0123261	0.0410991	-0.00399469	0.0519067	0.00474983	-0.0155105	-0.00440534	-0.0191487	-0.00494671	0.0332626	-0.0171637	0.0143226	0.0152288	-0.0297441	0.0185637	-0.0103617	-0.0154636	0.0230377	0.0392141	0.00789575	-0.0148099	0.0178691	-0.0097066	0.0233081	-0.00506257
G12562	0.140771	0.174105	0.172569	-0.148127	-0.073544	-0.00791402	0.043895	0.0707161	-0.0170913	-0.0172544	0.0248023	-0.0153151	0.0138598	-0.0276875	0.0114592	-0.0375496	0.0398131	-0.025612	0.0224494	0.0410385	-0.00801412	0.0294148	0.0255736	0.00353978	0.0127798	0.0568811	0.03987	-0.0364252	-0.0690406	0.0555413	0.00790934	0.0337642	-0.0121618	-0.0679811	0.0424562	0.0215723	-0.0562887	0.072608	-0.0240476	0.0209721	0.0166722	-0.0622961	-0.0298255	0.0194612	-0.0341308	0.0332762	0.0750826	-0.0457207	0.0324789
G12563	0.178605	0.139353	0.179097	-0.128232	-0.0690122	-1.36303e-05	0.0575728	0.0739263	-0.0313687	-0.0254951	0.0168844	0.00409083	0.0214303	-0.0189806	-0.0102146	0.000826818	0.00776054	-0.0106786	0.0392877	0.072208	0.00731239	0.0207346	0.0696235	0.0166037	-0.0578348	0.000864742	-0.0165707	-0.00900743	0.0456443	0.0163678	-0.0508132	-0.030372	0.0302605	0.00444785	0.0329838	0.0116921	0.0587384	-0.00869999	-0.0434223	-0.0746197	0.0368752	-0.0129662	-0.0138776	0.0640468	0.00757986	0.0445442	-0.0570309	-0.0154813	0.0133619
G12564	0.134826	0.157229	0.167697	-0.120823	-0.0311907	-0.0236506	0.0389476	0.0586393	0.0112849	-0.0230519	0.0298547	0.0355108	-0.0202966	0.00822586	0.0150854	-0.023386	0.0402236	0.0577768	-0.00250893	-0.0375871	-0.0964062	0.0253338	-0.0111697	0.0210981	-0.0290388	0.0132698	-0.015464	-0.0892895	-0.0573157	-0.0219642	0.017036	-0.0156736	0.00267306	0.0270269	0.0278166	-0.00512868	-0.0545205	0.0640466	-0.01618	-0.0199011	-0.0749308	0.0353476	-0.0422003	-0.00247341	0.135863	-0.139482	-0.0302796	0.0781709	0.0107227
G12565	0.222985	0.0846163	0.179592	-0.0967585	-0.0688724	-0.0234832	0.101369	0.039107	0.0168317	-0.0291936	-0.0449947	-0.0266881	0.0330432	0.014893	-0.0139835	0.0188631	-0.0018472	0.00888728	0.00141801	-0.0294821	0.0299222	-0.0162928	0.0159189	-0.0422742	0.0286575	0.0223587	-0.0353268	0.00650588	0.0425887	-0.0126573	0.0170903	0.00515566	-0.0289161	0.016051	-0.0381397	-0.0352485	0.0219827	-0.0708029	0.0401394	0.042281	-0.0415238	0.0664003	0.0222167	-0.0625459	-0.0337976	0.0133687	0.0126528	0.0102771	-0.108996
G12566	0.196241	0.145844	0.218263	-0.108903	-0.0542077	-0.0198235	0.102649	0.0902758	0.00394674	-0.0382772	-0.0194108	0.0272684	0.0287655	0.0170527	-0.00127725	0.00252869	-0.0225483	0.0471369	0.0336259	-0.0145053	-0.0271163	-0.0533282	0.00361237	-0.0334243	0.0344452	0.0342227	0.0122591	0.0355334	0.0625674	-0.0450647	0.0237385	-0.00580044	-0.0304048	-0.0142322	-0.0473522	-0.0692616	0.00269159	-0.0387342	0.0277885	-0.0183851	-0.0207106	-0.0271482	0.0518666	-0.00140654	-0.0377279	-0.000345039	-0.0422799	0.0622537	0.00302519
G12578	0.0999887	0.0336502	0.051823	-0.0194383	0.0244262	0.0127745	0.0272947	0.0163211	-0.00048403	-0.0858199	-0.0370527	0.0484211	-0.0935669	-0.00108962	0.00847584	-0.00363868	-0.221112	-0.137369	-0.167684	-0.273834	-0.0574991	-0.113939	-0.219432	-0.00621001	-0.0194053	-0.113246	-0.130298	0.116021	-0.0367745	0.206107	0.0396803	-0.0195913	0.10757	0.115867	0.0310123	0.116521	0.0574021	-0.0446335	0.060829	0.0263283	0.0287387	-0.0205179	-0.00414182	0.0104678	0.0373199	-0.0206599	0.017574	-0.00562322	0.000642307
G12579	-0.119473	0.307257	0.00468858	0.0550712	0.152324	-0.109401	-0.044833	-0.126325	0.0591646	0.118857	0.0570965	0.0199585	0.00437504	0.0270007	-0.0168686	-0.0425975	0.0250873	0.00257176	0.042457	-0.0578942	-0.0208056	-0.0514072	-0.00466997	0.0485968	0.0406195	-0.0167231	-0.0662755	0.102073	-0.0106589	-0.0204544	-0.0284417	-0.0786658	-0.0420116	-0.0122986	0.0122518	-0.0715724	-0.015522	0.0283188	0.00116291	-0.00633001	0.00741044	0.0587008	0.0330477	-0.00172729	0.0443411	0.0495542	0.0565292	-0.0534114	-0.00809555
G12580	0.0102786	0.226502	0.0311694	0.0549415	0.0798978	-0.0682113	0.0488968	-0.0819781	-0.0550267	0.0621715	0.119164	-0.0110805	-0.0132675	0.0798467	0.0705705	0.112129	0.0829163	0.023096	0.0192577	0.0101782	0.0968546	0.122962	-0.0477089	-0.0890648	0.00983857	-0.0727323	0.121179	0.000996588	0.0333812	0.102845	-0.0271288	0.0626282	0.0775362	0.117659	0.0282297	0.0973717	0.0535997	0.0795357	0.104042	-0.0313012	0.0383128	0.0486887	-0.00598477	0.074979	-0.0246582	0.108909	0.0543967	-0.020787	-0.019315
G12581	-0.202809	0.226236	-0.0544782	-0.00173882	0.0812488	-0.0369948	-0.0653669	-0.0140983	0.103087	0.000659385	-0.18276	-0.0405106	0.105012	-0.100009	-0.0549173	-0.000463498	-0.0045632	0.0523541	-0.230781	-0.036302	0.0805805	-0.0193673	0.0489648	0.0733505	-0.0647969	0.0470928	-0.0294925	0.0286248	0.0174568	-0.0086309	-0.0811439	-0.0193215	-0.0265642	0.0260669	-0.00997564	-0.0237722	-0.0269355	0.122781	-0.0559175	-0.0997905	-0.0160644	-0.0124703	-0.0797715	-0.0571959	-0.02707	-0.0631461	-0.0183222	0.0701029	-0.119572
G12582	-0.0738639	0.259633	-0.00613974	0.0673421	0.108272	-0.0950139	-0.0300487	-0.11451	-0.0190111	0.0872109	0.0926621	-0.0347613	0.0194934	0.00146591	0.0126668	-0.0148702	0.0762113	0.00523294	0.0417958	0.0267367	0.0134585	-0.0756879	-0.0950456	-0.0728327	0.0229905	0.038221	0.110379	-0.0173268	-0.10214	-0.0204073	0.00451932	0.07042	-0.00853726	-0.0821867	0.0346621	0.150448	0.0391256	-0.0449173	0.0903286	0.0938173	0.0598726	-0.0431843	0.00316398	-0.0296701	-0.00991694	-0.0859721	0.0398932	-0.0300032	0.139489
G12583	-0.0613961	0.259948	0.0354617	0.0486369	0.117899	-0.0893593	-0.0371277	-0.0995958	0.0265816	0.107602	0.0549626	0.0128203	-0.0220101	0.0345205	0.0204387	-0.00590382	0.0854821	0.0677846	-0.0246839	-0.0341423	0.0320666	-0.0451446	-0.12542	-0.0155447	-0.062478	-0.00997788	0.145373	0.0456896	-0.0364392	-0.0234873	-0.0757075	0.0405285	0.025691	-0.119409	-0.00372117	-0.0219201	0.142458	-0.110353	-0.039857	0.0109645	-0.00229894	-0.0534554	-0.0814962	-0.0364541	0.0118001	-0.0857645	-0.0579806	0.0242229	0.0027195
G12584	-0.13011	0.269903	-0.0125138	0.0437006	0.120085	-0.0867112	-0.0366188	-0.0980924	0.0519576	0.102529	0.0199636	0.00599739	0.019225	0.0053285	-0.0209028	-0.0235441	-0.0272786	-0.0828578	0.0977381	-0.054328	-0.0293623	-0.0489081	-0.00354286	0.067934	0.053781	0.0941636	-0.157682	0.0343732	0.0209217	-0.0192089	0.015459	-0.15802	-0.00389793	-0.0331684	0.00895953	-0.105063	0.0365777	-0.0357899	-0.0711557	-0.0397527	0.0162798	-0.0531738	0.042479	0.0236984	-0.0726663	0.0411268	-0.0427776	0.019782	0.123542
G12585	-0.133673	0.223664	-0.0402855	0.0205894	0.0973143	-0.0702311	-0.0615258	-0.034236	0.0587689	0.0401166	-0.0340649	-0.055964	-0.0214446	-0.0673882	-0.00756816	-0.0480861	0.0797616	-0.00214284	-0.0448105	0.049965	0.0119523	0.195482	0.0112496	0.0423789	-0.063906	-0.0512376	-0.0781427	-0.178129	0.189797	0.180218	0.127589	-0.00262106	-0.0446094	0.0396951	-0.0284599	0.135104	-0.161517	-0.138111	0.0330221	0.107714	-0.102521	-0.144693	-0.0815303	-0.00912486	0.0910647	0.0849484	-0.0921517	-0.0114827	-0.00924529
G12586	-0.106945	0.166769	0.000968945	0.0415187	0.0661507	-0.0546245	0.00129138	-0.0648164	0.0384932	0.0780275	0.00523223	0.0590459	0.0100942	0.118037	0.0101137	0.109289	-0.471637	-0.096317	-0.0207805	0.0404776	-0.0463295	0.288734	0.134344	-0.0640272	-0.000463947	0.0531453	0.0702081	-0.01773	-0.0371434	-0.113669	0.0678891	0.0957433	-0.0458871	-0.035149	0.0384257	-0.0282682	0.0145772	-0.0137564	0.00485437	0.0254694	0.0182672	0.00479976	0.00217049	0.0171806	0.0290483	-0.0549893	-0.00887027	0.00451828	-0.00140714
G12587	-0.178296	0.226736	-0.0499179	0.040417	0.112318	-0.054951	-0.0668189	-0.0298035	0.0742348	0.0134595	-0.113844	-0.0690868	0.0996489	-0.148166	-0.065998	-0.0233579	-0.027277	0.0676554	-0.197442	-0.0228719	0.125365	-0.0963709	0.0810634	0.0926536	-0.0766537	-0.0504955	0.155289	0.00697676	0.0477494	-0.0406985	-0.00667404	0.0764332	-0.00410961	0.069349	0.00229894	-0.0232348	0.0337188	0.0453028	0.0119983	0.0247919	0.019607	0.0659204	0.0228855	0.00274891	-0.0637845	0.00242083	0.0529679	0.0106595	-0.0118733
G12588	-0.113433	0.286782	0.00787304	0.0453223	0.135782	-0.105961	-0.0200235	-0.134199	0.0542126	0.140514	0.0645978	0.0624154	0.000685098	0.058721	-0.00457004	-0.0202201	0.0483287	-0.0134318	0.0759571	-0.0234668	-0.108799	-0.0234511	0.0130705	0.0586361	0.0295136	0.0468216	-0.137505	0.00214332	-0.0200641	0.0200661	0.0625158	-0.111614	-0.00207036	0.00088629	-0.0216354	-0.0465089	-0.0842963	0.0562658	-0.0305825	-0.03827	-0.0480499	0.0941361	0.0773608	-0.0194628	0.0240718	0.0212061	0.0620369	-0.0151608	-0.0574041
G12589	0.139475	0.14905	0.0811308	0.110146	0.0452759	-0.0601022	0.107764	-0.100333	-0.0256633	0.0332891	0.00602855	0.0185481	-0.0534875	0.107595	0.0444135	0.121164	0.047306	0.00900578	0.0278528	0.0326546	0.022482	0.0302419	-0.0600718	-0.0976675	0.0237415	-0.00453348	0.00476681	-0.0476611	0.0466908	0.0295391	-0.00274465	0.0657928	0.0935023	0.0353179	-0.00609333	0.00530378	0.0370058	-0.0558095	0.00742622	-0.132206	0.019041	0.061021	0.0550666	-0.0529363	-0.0572623	0.0466576	-0.0245335	0.0911722	-0.125251
[truncated: 56 more columns]

## Sheet: Fig.3B
Sample ID	Month	observed_features
G12419	March	62
G12420	March	224
G12421	March	510
G12422	March	134
G12423	March	112
G12424	March	570
G12425	March	482
G12426	March	221
G12427	March	141
G12428	March	303
G12429	March	248
G12430	March	863
G12431	March	689
G12432	March	324
G12433	March	362
G12434	March	864
G12435	March	396
G12436	March	448
G12437	March	806
G12438	March	653
G12439	March	825
G12441	March	812
G12442	March	240
G12443	March	270
G12444	March	132
G12445	March	976
G12446	March	358
G12447	March	270
G12448	March	624
G12449	March	1173
G12450	March	698
G12451	March	307
G12452	March	339
G12453	March	119
G12454	March	774
G12455	March	921
G12456	March	945
G12457	March	679
G12458	March	369
G12459	March	1017
G12460	March	210
G12461	March	1157
G12462	March	1224
G12463	March	194
G12464	March	510
G12465	March	1001
G12466	March	401
G12467	March	532
G12468	March	356
G12469	March	310
G12470	March	584
G12471	March	416
G12472	March	302
G12523	June	407
G12524	June	662
G12525	June	612
G12526	June	609
G12527	June	494
G12528	June	437
G12529	June	805
G12530	June	591
G12531	June	1200
G12532	June	700
G12533	June	638
G12534	June	980
G12535	June	353
G12536	June	659
G12537	June	1096
G12538	June	292
G12540	June	1117
G12541	June	625
G12542	June	1066
G12543	June	760
G12544	June	85
G12546	June	382
G12547	June	445
G12548	June	124
G12549	June	719
G12550	June	504
G12551	June	284
G12552	June	600
G12553	June	290
G12554	June	842
G12556	September	557
G12557	September	642
G12558	September	656
G12559	September	415
G12560	September	387
G12561	September	739
G12562	September	451
G12563	September	530
G12564	September	514
G12565	September	956
G12566	September	658
G12578	September	620
G12579	September	171
G12580	September	332
G12581	September	71
G12582	September	208
G12583	September	233
G12584	September	150
G12585	September	144
G12586	September	284
G12587	September	84
G12588	September	203
G12589	September	866

## Sheet: Fig.4A
Sample ID	PC1	PC2	PC3	PC4	PC5	PC6	PC7	PC8	PC9	PC10	PC11	PC12	PC13	PC14	PC15	PC16	PC17	PC18	PC19	PC20	PC21	PC22	PC23	PC24	PC25	PC26	PC27	PC28	PC29	PC30	PC31	PC32	PC33	PC34	PC35	PC36	PC37	PC38	PC39	PC40	PC41	PC42	PC43	PC44	PC45	PC46	PC47	PC48	PC49
G12473	-0.3075	-0.00389016	-0.114269	0.147339	0.194128	-0.0190015	-0.110584	0.0408316	-0.0488616	0.117627	-0.0491696	-0.10998	-0.00328444	0.106597	-0.00727951	-0.00474306	0.0348237	-0.115806	-0.0836866	0.0578562	0.156068	0.165628	-0.0245861	-0.0900321	0.108387	-0.0106579	-0.0163433	0.0357724	-0.060196	0.159723	-0.0120678	-0.0931322	0.0406465	0.0798915	-0.0198256	0.0110114	0.0324841	0.026944	0.106761	0.0498484	0.0352037	-0.00369791	-0.00556893	0.0171696	0.00133263	0.0199262	-0.00364979	0.0101578	-0.0097324
G12474	-0.210033	-0.121559	-0.119081	0.0562188	-0.0466712	0.0287372	-0.089583	-0.0878853	0.0889252	-0.0554056	0.087241	0.00500699	-0.131853	0.0295585	0.10823	-0.0517606	0.0584453	-0.0451737	0.0144557	0.0629579	0.0230347	-0.121454	-0.000351247	-0.00185624	-0.0708705	0.163595	0.0315206	0.0607873	-0.0429382	-0.0374546	-0.0294764	0.00239734	0.0549951	-0.0327904	0.0382279	-0.179271	0.0211959	0.0556651	-0.00536883	0.12308	-0.0476954	0.0163704	-0.141012	0.0351574	-0.0344227	-0.0249768	0.0172965	-0.0142242	0.0200755
G12475	-0.0552225	-0.0753126	-0.030777	-0.00261178	-0.101004	-0.14796	-0.0547749	0.127458	-0.0454427	0.0996594	-0.008296	0.0126214	0.117155	-0.129445	0.133046	0.227471	-0.0439776	0.118542	0.198835	0.0279768	0.089025	0.0418992	0.00607831	0.100709	-0.0510914	-0.0054692	0.104645	0.0608677	0.0719694	-0.0294787	-0.0497326	-0.0990895	0.0125183	-0.0271632	-0.0259307	-0.0119524	0.0328672	0.00222569	0.0748847	0.0102779	0.026995	0.0885608	-0.0105547	0.0339417	0.0303469	-0.00127216	-0.00957737	-0.00858606	-0.0153884
G12476	-0.144848	-0.140932	-0.1454	0.0652321	-0.0237542	-0.0661842	-0.0736389	-0.00337623	0.0180135	0.0475847	0.0394201	-0.0662088	0.0158931	-0.119385	0.00895046	-0.0790063	0.00130361	-0.0359839	-0.00392646	-0.109031	-0.160963	0.0608783	0.18382	-0.100759	-0.0563479	0.105973	-0.0313404	-0.122956	0.129307	0.0462121	-0.100129	-0.0270595	-0.119777	-0.0143606	0.0339512	0.0531853	-0.0207911	-0.0856931	0.0580147	-0.0217546	-0.045782	-0.0534003	-0.0320717	0.0635446	0.0181324	0.00319161	-0.03386	-0.0142036	-0.00747037
G12477	-0.224809	-0.0896608	-0.146976	0.0169112	0.0218482	-0.045947	0.0897087	0.205826	0.142206	0.0314517	0.0268593	-0.0629155	-0.0694936	-0.010437	-0.206386	0.0399201	-0.166783	-0.0347622	0.0795935	0.0791117	-0.0255698	0.0114841	0.0239915	0.0600853	-0.0802663	0.0440647	0.112249	-0.0489061	-0.0792137	0.0554211	0.0563925	0.157453	0.0315651	0.0488801	0.0415241	6.24118e-06	-0.12136	0.0266798	-0.00640398	-0.0327199	0.0819703	-0.0208561	0.00359894	-0.00155464	-0.00347715	-0.0194864	0.00691872	-0.00226808	-0.000673302
G12478	-0.183469	-0.0977487	-0.0768372	0.0846422	-0.203662	-0.114162	-0.0243895	0.0406193	-0.00546337	-0.0214369	0.000264897	0.0621239	-0.00523665	-0.0290865	-0.05405	-0.0384324	-0.0464621	0.0573283	-0.0253454	-0.122366	0.0470716	0.0520777	-0.0185721	0.0324137	0.0944885	-0.01858	0.0040217	0.0161394	0.0392818	-0.0282028	0.0366113	-0.0647655	0.00740927	0.00859199	-0.0463696	0.0362716	0.0683361	0.0960639	-0.131085	-0.0799512	0.0440235	-0.134144	-0.157648	-0.0769937	-0.0565895	0.0668827	0.00453011	0.0386651	-0.0116237
G12479	-0.15039	-0.0802249	-0.134989	-0.00322858	-0.12605	-0.125124	-0.0590493	0.184243	0.116659	-0.00842643	0.0911082	0.0363229	0.133841	-0.00277773	0.0767954	-0.0822353	-0.0559473	-0.102318	-0.09373	0.144788	0.0119646	-0.063003	-0.0785946	0.046695	-0.0138937	-0.0724548	-0.173443	-0.0891692	-0.0746988	-0.0267154	-0.0311562	0.0274735	-0.0149999	-0.043284	-0.0937431	-0.0141123	0.0894988	-0.104504	-0.0649442	-0.00813928	-0.0126111	0.0569816	0.0524953	0.00925046	0.0131469	0.0379608	-0.00884833	-0.0111322	0.00296935
G12480	-0.195391	-0.0844921	-0.0839283	0.133438	0.0691109	-0.0619743	-0.0294384	-0.0604732	-0.205645	-0.202236	-0.116254	-0.0649018	0.112542	0.167369	-0.031759	0.0524103	0.00823344	0.0666651	0.072944	0.0804664	-0.210671	-0.0370737	-0.153341	-0.0300843	-0.0537106	0.0243651	-0.0189912	-0.0306998	0.0640455	0.0325115	0.133729	0.00853765	-0.01664	-0.0650447	-0.0146707	-0.0262766	0.0341666	-0.0114722	0.0657979	-0.038249	0.0137606	0.000332511	-0.0138004	-0.0317309	-0.0176581	0.00820418	0.00245656	0.000552548	0.00878939
G12481	-0.14434	-0.137783	-0.0623119	0.0128749	-0.201969	0.0492034	-0.0788993	0.0257043	-0.034125	-0.0510312	0.00576399	0.10517	-0.0843562	0.014798	-0.0423434	-0.152952	-0.0218873	0.023156	0.054219	-0.0455215	-0.0727927	0.0412596	0.000751035	0.109375	0.138464	-0.115027	0.00122414	0.0869989	-0.0732363	-0.0269034	-0.0104524	-0.118124	0.0043067	-0.027155	0.116555	-0.0732656	-0.0758716	-0.0444047	0.103001	-0.0373175	-0.0209633	-0.0241018	0.11856	0.0114597	-0.0486912	-0.0556949	0.00851199	-0.0255314	0.0308738
G12482	-0.278712	-0.0928581	-0.162083	0.127334	0.0909726	0.00283675	-0.108851	-0.108259	0.00610067	-0.00246777	-0.00719859	-0.0639355	0.0105456	-0.0555224	0.0718141	0.0122159	0.026185	0.079879	-0.0553684	-0.047484	0.0354597	0.0619603	-0.00263504	-0.0831296	-0.0600806	0.0390456	-0.00341348	0.0680338	0.0323324	-0.0868074	-0.0278378	0.0469575	0.000510222	-0.00433294	0.0702245	-0.00210112	0.00502672	0.103609	-0.172524	-0.0486705	0.0306878	0.0415227	0.194399	-0.0493857	0.0436777	-0.0376525	0.0325769	-0.0134678	0.000580507
G12483	0.0140654	0.202243	-0.0781488	-0.15022	-0.105365	0.0672353	0.0386267	-0.0597644	0.0618913	-0.0827905	-0.0346885	0.023349	-0.0959061	0.0347019	0.046156	-0.0387789	0.0572318	0.0761492	-0.0128965	0.136848	0.0160057	-0.00738105	0.0671353	0.0659908	-0.118625	-0.0191415	-0.0127064	-0.025039	0.0426631	0.00231046	-0.10068	0.0306857	-0.0591243	0.039933	-0.0225851	0.0126527	0.0896662	0.110212	0.138388	0.0167054	0.0881339	-0.117918	0.0927758	-0.025189	-0.0149806	0.100037	0.0174193	0.0244224	-0.0234265
G12484	-0.0743224	0.223988	-0.0711157	-0.135544	-0.0714367	-0.052825	-0.0343525	-0.0166005	0.0794019	0.0476547	-0.161309	0.1037	0.00179701	0.0811161	-0.0753146	0.121134	0.108848	-0.0573425	-0.0788932	0.127599	-0.0631102	-0.0477191	0.147383	-0.128241	0.0593176	-0.0618923	0.0581102	0.0762031	0.0928406	-0.0258463	-0.0474842	0.00375387	0.120394	-0.0220902	0.0471168	-0.0582084	-0.0232782	-0.0975206	-0.046564	-0.106813	0.0211614	0.0426726	-0.0385844	-0.0118476	-0.000357312	0.0272672	-0.00297902	-0.00241145	6.04663e-05
G12485	0.039335	0.305194	-0.0300657	-0.140099	-0.057372	-0.109258	-0.0151536	0.102534	-0.0258638	-0.014358	-0.0891676	-0.182956	-0.0767071	0.0461171	0.162273	0.0784217	0.0262411	-0.066358	0.0572589	-0.076833	0.00482336	0.0661007	0.0577561	0.0301183	0.0122058	0.0226796	-0.154613	0.0654458	-0.0297049	-0.0878876	0.120624	0.0522285	-0.107059	0.108916	-0.0424061	-0.0747949	-0.100508	-0.00677827	-0.00587054	-0.0252542	-0.0633119	-0.0186098	-0.00915282	-0.0225248	-0.0379241	-0.018915	-0.003475	0.00935035	-0.00615537
G12486	-0.119771	0.242849	-0.03513	-0.0694391	-0.079029	0.00388855	0.0329277	0.0197898	-0.0380968	0.0902808	0.0703803	0.0784249	-0.0162011	-0.064588	0.126739	-0.103665	-0.0581149	-0.0439877	-0.122203	-0.0325486	0.0286632	0.0184014	-0.099992	-0.0649494	-0.0677756	-0.0569533	0.0120155	-0.0630301	0.176317	-0.0401413	0.143804	0.0135324	0.139986	-0.0748575	-0.0177861	0.0655846	-0.108658	0.0459877	0.0816846	0.0575638	0.0370676	-0.00956054	-0.00999338	-0.00511467	-0.00556609	-0.0615232	0.005902	-0.0366442	0.00557491
G12487	0.0844156	0.174561	-0.0879718	-0.147776	-0.129955	-0.191941	0.100146	0.0319136	-0.0333328	0.060103	-0.0447737	-0.133447	-0.0230482	0.0763982	-0.133359	0.0440223	-0.0311768	0.0772532	-0.0985897	-0.0258352	-0.00751782	-0.0481271	0.0104346	-0.00372832	0.0595113	0.0959233	0.0436412	-0.00211102	-0.0880822	0.0248126	-0.0580497	-0.0440217	-0.00720617	-0.167229	-0.0105778	0.0873097	0.0481392	0.0476326	0.00816217	0.0949677	-0.131261	-0.00200739	0.0398676	-0.0639496	0.0194899	-0.0584492	0.0371395	-0.024353	-0.000796917
G12488	-0.106678	0.301611	-0.00209672	-0.22589	0.144219	0.0025092	-0.201318	0.0120524	0.114715	-0.0706665	0.157015	0.0776282	-0.00897507	0.112281	0.107401	0.0279432	-0.112749	0.01688	0.0980451	-0.126124	-0.131241	-0.0316343	-0.106432	-0.0849361	0.0634191	-0.0745779	0.107418	0.000279207	-0.0525851	0.0522059	-0.0864164	0.0208454	-0.0488263	0.0547971	0.0203122	0.0644054	0.0425268	-0.00199942	-0.0295368	0.0274926	0.0177412	0.00940228	-0.0248556	-0.00464981	0.018236	-0.0149969	-0.00106434	0.0184493	0.00126581
G12489	0.0606723	0.248087	-0.0903716	-0.0500521	-0.0434598	0.110958	0.0369631	0.0369225	-0.106585	-0.100649	0.0544318	0.117705	0.0880724	-0.0173992	-0.14393	0.00491511	0.0925915	-0.0568166	0.0598399	0.105782	0.0311373	0.197825	-0.09935	0.0975216	-0.0205264	0.0968235	-0.0272791	-0.0131566	0.0887128	-0.0199408	-0.0478542	-0.00269	0.0118229	0.103404	0.0967626	0.0439805	0.0300254	-0.042722	-0.100537	0.0744214	-0.0799524	-0.0250237	-0.0148311	0.0347958	0.00750529	-0.0514311	-0.00798925	-0.00132787	-0.000539177
G12490	-0.0804073	0.315756	0.0581146	-0.0996097	0.13553	0.0599915	-0.211809	-0.136624	-0.0284706	-0.00693398	0.183809	-0.00478722	0.151769	-0.119028	-0.17943	0.0108761	0.0316423	0.0134877	0.0118144	-0.0482662	0.097046	-0.0568458	0.0686422	0.0767616	-0.0367874	0.0767976	-0.0455759	-0.0109081	-0.0597421	0.0472318	0.0814462	-0.0583518	-0.00360355	-0.102558	-0.0555664	-0.0831645	-0.0580792	-0.0268086	0.0186211	-0.0639915	0.033707	-0.0194372	0.016564	-0.023418	-0.00913825	0.0449336	0.0145183	-0.00475125	-1.32861e-05
G12491	0.204509	0.134298	-0.023039	-0.0814897	-0.12199	-0.00549593	-0.0166681	-0.0309303	-0.135901	-0.0292125	-0.0385298	-0.101276	-0.0890105	-0.0877014	-0.0152402	-0.145279	-0.00417111	-0.0690792	-0.0162789	0.0114452	-0.000296612	-0.00140325	0.000215923	-0.0149529	-0.0780353	0.00450352	0.047191	0.0417349	-0.105615	0.00873728	0.072073	-0.0259581	-0.0311876	-0.00910713	0.0910875	0.0981654	0.089975	0.0569417	-0.0169775	-0.0917979	0.0657384	0.1662	-0.0474336	0.0896659	0.00521348	0.0395288	-0.0793253	0.0134718	0.0473769
G12492	0.0786504	0.132503	-0.0254225	0.0202583	-0.0855007	-0.143026	0.063123	-0.157902	-0.123859	0.119	-0.146233	-0.0264696	0.0363157	-0.0256998	-0.0703135	-0.108672	-0.0961182	0.102097	0.0111436	-0.122395	0.0324145	-0.0820202	-0.0879264	-0.000516795	-0.0335384	-0.0671244	0.00246683	-0.0477312	0.0274771	0.0999316	-0.0922168	0.0592892	0.0423399	0.130024	-0.0341876	-0.167879	-0.0154767	-0.0452196	-0.0528618	0.060463	0.00393923	0.00115659	0.0238597	0.0704289	0.01699	0.0348767	0.00099457	-0.00883624	0.0133222
G12493	0.242366	0.0509741	-0.0696513	0.167672	-0.0716476	-0.0105178	-0.00947742	-0.066338	-0.0235589	-0.0357553	-0.0124255	0.0166542	-0.0546815	-0.0806164	0.0245338	-0.0137231	0.0694174	-0.0456273	-0.0212998	0.0549222	-0.0163703	-0.0737117	0.0179722	0.0109122	-0.0193637	-0.0384156	0.0518026	-0.0615898	-0.0707839	0.0201093	0.0200468	-0.0870417	-0.0492348	0.070795	-0.0483739	-0.0210543	-0.0070586	-0.0566456	-0.00119573	0.000621072	0.0871732	-0.0226968	-0.0326788	-0.118307	0.150717	-0.159848	-0.00384536	0.0689296	-0.0591009
G12494	-0.15235	0.124776	-0.0629446	0.139519	0.0872884	0.133532	0.163105	0.0337187	0.0116702	0.0045499	-0.0396923	-0.015656	0.0860902	-0.117095	0.0553651	-0.00131953	0.0721094	0.0242753	-0.0244959	0.0318355	0.0830953	0.00752183	-0.0236456	-0.0522766	-0.0380645	-0.204103	0.128397	0.0295409	-0.051094	0.0271808	0.0154859	0.0639221	-0.184186	-0.122253	0.0678293	-0.0431123	-0.0169015	-0.0361475	-0.0245078	0.0325333	-0.0862366	-0.0489377	-0.0462951	-0.0106338	-0.0505127	0.0217951	-0.0216462	0.014701	0.00411053
G12495	0.373507	0.00433962	-0.0210388	0.137334	0.00171171	0.0344962	-0.0641024	0.00796308	-0.00885113	-0.0432182	-0.0240997	0.0105636	-0.0206199	0.029356	0.00491717	-0.00214454	-0.0275433	-0.0448758	0.00297076	-0.0264931	0.00117731	0.00947078	0.0168117	0.0109226	-0.00359918	-0.0491938	-0.0044529	0.0132393	-0.0210059	0.00172966	0.0278029	0.0174621	-0.0235515	-0.0156949	0.0421742	0.0323511	0.00548959	-0.00232781	-0.0121835	-0.00670961	0.0151328	0.0162541	-0.0431605	0.0597043	0.0204727	0.0493896	0.175046	-0.160739	-0.140367
G12496	0.406885	-0.015127	-0.0135738	0.129471	0.0858248	-0.0020179	-0.126912	0.0802301	0.0528298	0.00682804	0.0174897	0.0155814	-0.0548568	0.0575822	-0.016437	0.0226348	-0.0657959	-0.0034912	-0.0380075	-0.0270021	0.0329102	-0.0290614	-0.00851118	0.0448101	-0.018453	-0.0271272	-0.0133114	0.0820494	0.0788812	0.0349887	0.0476113	0.0757864	0.0678014	-0.0795903	0.00245335	-0.0324833	0.0686019	0.0402463	0.0216352	-0.0836334	-0.117255	-0.0938901	0.0369251	0.13284	0.0609811	-0.0388399	-0.0412889	0.126007	-0.0361254
G12497	0.41367	-0.0244686	-0.0397994	0.132558	0.0971022	0.0172436	-0.0804299	0.0516401	0.0247309	0.0281029	0.0251551	0.00748068	-0.0412331	0.0222853	-0.00291353	0.0155262	-0.0121336	0.0351129	-0.0323227	-0.018632	-0.0254032	-0.0153342	0.00578872	0.0479017	-0.00428866	0.00907742	0.00309578	0.0559726	0.0270586	0.0123347	0.00103594	0.0240872	0.0319701	0.0163318	0.0106618	-0.00840819	0.0133551	-0.0219828	-0.0052303	0.0548522	0.00669649	-0.0200692	0.0153044	-0.128695	-0.0272106	0.0433718	-0.206277	-0.148481	-0.0059383
G12498	0.0643416	0.117105	-0.0353733	0.060613	0.0564645	0.191527	0.117609	-0.0129406	0.126708	0.102057	-0.23171	0.149551	0.195211	0.0137006	0.0412675	-0.125821	-0.12383	0.00307022	0.151281	0.00648433	-0.0311914	-0.00187238	0.0230938	-0.0699648	0.034289	0.125072	-0.113109	0.0694738	-0.0854063	-0.0349551	-0.0218836	-0.0216891	0.00187478	-0.0532814	-0.0382295	0.0284394	-0.0209483	0.0726228	0.0151522	-0.00829809	0.0246996	-0.0105111	-0.0247006	0.00293665	0.0353378	-0.0246231	-0.0233928	0.000816855	-0.00134257
G12499	0.0428767	0.111179	-0.0310861	0.072348	0.0654828	0.0602973	0.310902	-0.0257111	0.0298093	-0.0206339	0.253568	-0.188384	-0.0619038	-0.0276514	0.0492602	-0.0881566	0.0325037	0.106372	0.0730714	0.0557517	-0.0793779	0.0690957	0.00983589	-0.00593115	0.14027	0.00660842	-0.00708359	0.0925491	0.0577763	0.0220337	-0.0323641	0.00711084	0.0801592	-0.0225294	-0.105874	-0.0359244	0.036952	-0.0520117	-0.0138253	-0.0705933	0.0313213	0.0229184	-0.0089416	0.0174582	0.0302345	0.00479898	0.0199385	-0.0180042	0.00749146
G12500	0.22224	0.0555395	-0.090825	0.138442	-0.00392548	-0.00852814	0.0310599	-0.0183226	0.0525924	-0.01397	0.00268308	0.00315502	0.0325998	-0.0102304	0.0632342	0.110876	0.126776	0.0396436	-0.069538	0.0270216	-0.0389686	-0.0872857	-0.0813223	0.00548564	0.151175	0.0862376	0.0767934	-0.155535	-0.0642166	-0.065926	-0.00504129	-0.0732605	-0.00688171	0.0258297	-0.030062	0.0388219	-0.129074	0.050202	-0.0360905	2.79927e-06	0.0451621	-0.0172591	0.0580883	0.137361	-0.0946097	0.0334973	-0.0427552	0.0235469	-0.0200326
G12501	0.395102	-0.00331826	-0.0411703	0.137673	0.0567716	0.00899815	-0.0560278	0.0492432	0.0325849	0.0181086	0.00287332	0.0408828	-0.0125805	0.0190801	0.00479333	0.0663741	0.0134146	0.0233908	-0.0148789	0.0118454	0.0323228	0.00283145	0.0149876	-0.0120725	-0.0157058	-0.0258264	-0.011616	-0.052532	0.00942445	-0.00780821	-0.0102043	-0.00640809	-0.0317368	0.0345922	-0.0205377	0.0169422	0.000191511	0.0178365	0.0214814	-0.0375852	-0.00629973	-0.0321262	-0.0292435	-0.013045	0.0343324	-0.00586689	0.103845	-0.0457361	0.23792
G12502	0.356264	0.000838881	-0.0308878	0.157533	0.0537572	0.0116859	-0.0311812	0.0382518	0.00951007	0.0328601	0.0130598	0.0151047	-0.0146901	-0.0151266	-0.0135371	-0.0507151	-0.0446426	0.00611782	0.0181328	-0.0392846	-0.0491723	0.0370464	0.0532514	-0.00796859	-0.0472309	0.0178567	-0.0131713	0.0225909	0.0329996	-0.00310308	-0.0113104	0.000336835	0.0431698	-0.0074359	0.0115599	0.0297214	-0.00882846	-0.0790901	0.00269767	0.103642	0.0191095	0.12269	0.0264583	-0.105002	-0.163475	0.0473426	0.0766954	0.154467	-0.0136538
G12503	0.0719356	-0.16019	0.00364156	-0.160561	0.134752	-0.126774	0.165927	-0.122302	0.128251	-0.0400307	-0.0321574	0.0754016	0.0502914	0.239437	0.127543	-0.0672329	0.0218792	0.00501816	-0.0589882	-0.0891932	0.0686739	0.144826	0.0640376	0.157226	-0.0821098	0.0340015	0.0874323	-0.0740285	-0.00888944	0.0462763	0.0694869	-0.0681556	-0.00585077	-0.049388	0.0339531	-0.0270716	-0.0203508	-0.064048	-0.047464	-0.0256737	0.0209252	0.0243474	-0.000205571	0.00439596	0.0323795	0.0133376	-0.010216	0.00830597	0.00610171
G12504	-0.232785	-0.0917562	-0.142973	0.0297778	0.0739926	0.0992966	-0.0265282	-0.15788	0.0281669	-0.0433838	-0.0559135	-0.00487193	-0.125084	0.045322	-0.107755	0.0332858	0.0102705	0.089567	-0.0112525	-0.0721654	0.0887818	-0.00183238	-0.0506566	0.0370366	-0.0891649	-0.0634108	-0.0264298	0.0355521	-0.0570228	-0.181886	-0.0673169	0.0289439	0.0371375	0.026659	-0.139822	0.151147	-0.0493183	-0.114609	0.0622986	-0.0187508	-0.0548161	0.0346551	-0.0560596	0.0312524	0.0113458	0.000805309	-0.0232087	0.000807006	-0.00782719
G12505	-0.023825	-0.228021	-0.0420162	-0.213854	0.125892	0.0249128	-0.0144644	0.11936	-0.0304743	0.11278	-0.0111085	0.123579	-0.101556	-0.0405014	-0.0937589	-0.0382027	0.179456	0.0623112	0.0428446	0.0153789	-0.140898	-0.00941689	0.0440461	-0.0068809	-0.0255639	-0.0858422	-0.0347588	0.0514756	0.0138224	0.0579601	0.116839	-0.0589212	-0.0467493	0.00854084	-0.131905	0.00252454	-0.0305484	0.082978	-0.0867527	0.11574	-0.0188943	0.0322931	0.0167603	0.0451288	0.0527998	0.0347193	0.00739748	0.005175	-0.00126914
G12506	0.114737	-0.239155	-0.00225954	-0.222738	0.0294866	0.0969603	-0.0290569	0.0281638	-0.131858	-0.0125071	-0.0422179	-0.0941721	0.0413728	-0.103229	0.0888214	-0.0367867	-0.0429063	-0.0826892	0.00590542	0.0236883	0.00121919	-0.0251408	-0.0524171	-0.0310223	0.0766935	0.0734867	0.104999	0.0119383	-0.0451631	-0.0925213	0.0243551	0.0177506	0.0855542	0.0115264	0.0472596	0.0108927	-0.0406861	-0.0858399	0.00678554	0.0352959	-0.0382137	-0.0996107	0.0224253	-0.0526215	0.117726	0.145803	0.025817	0.0415298	0.010929
G12507	0.213453	-0.215641	0.0575157	-0.151598	0.0188938	-0.0664074	-0.0346299	-0.0106062	-0.0263394	0.00396698	0.0607953	-0.0280317	0.033672	0.0770873	-0.10587	-0.016727	0.0228852	0.0498797	-0.0272082	0.0188421	0.0965834	0.0324619	-0.05908	-0.0399904	0.132889	-0.0209807	-0.10251	-0.000533702	0.0890515	-0.0971532	-0.0834929	0.115888	-0.138048	-0.085801	0.0784208	-0.0498274	-0.0743817	0.0407452	0.0485599	0.0454126	0.134296	0.0562842	-0.0698337	0.00148954	0.047351	-0.0231019	-0.0216147	0.0345686	-0.00945896
G12508	-0.197913	0.0231337	0.0260137	0.0637882	0.210996	-0.0076561	0.158887	0.149707	-0.309417	-0.0449561	0.066677	0.0720003	0.0273449	0.105431	0.0254546	-0.0138258	-0.0345534	-0.14753	-0.0114098	-0.0643161	0.042108	-0.209003	0.146946	0.0818787	-0.00274478	-0.0193928	-0.00143955	0.017691	0.0375526	-0.0575945	-0.111755	-0.0183596	0.000531892	0.0244752	0.00249404	0.0323853	-0.0102153	0.0535261	-0.0206198	-0.013106	0.0191305	0.000673656	0.0113729	0.00387511	-0.0118841	-0.0167425	-0.0013532	3.43833e-06	0.0023826
G12509	0.107321	-0.222552	-0.0526626	-0.204699	0.0883799	0.00140655	0.0151443	-0.0909668	-0.0219687	-0.0363408	-0.0199823	0.0133689	0.0304401	-0.141805	0.103003	0.0301706	0.0296737	0.0340336	-0.0394406	0.0640898	-0.0113114	-0.0323288	-0.0536935	0.0660293	0.0052317	-0.0327259	-0.100003	-0.0166917	-0.0232519	0.188256	-0.105667	0.0403861	0.0709397	0.0395262	0.0390159	0.0508831	-0.0949494	0.0889762	0.0196895	-0.122364	-0.101835	0.0399863	-0.0614205	-0.0672975	-0.0556569	-0.0370855	0.0130905	-0.000216603	-0.0222024
G12510	-0.109231	-0.0783067	-0.0816096	-0.0364854	-0.0814135	0.205047	0.0918065	-0.0561657	0.0453619	-0.0459324	0.0484353	0.0682946	-0.0579849	0.0268898	-0.0259978	0.0901022	-0.169212	0.0910588	-0.0213788	0.0165707	0.130206	-0.117525	0.0665446	-0.0686107	0.114657	0.0387175	-0.0318094	-0.0807064	0.0997951	0.0469609	0.159083	-0.0458302	-0.0851839	0.10574	0.0469687	-0.00787261	0.0563499	-0.0126235	0.0202485	0.000383773	-0.0831346	0.0971902	0.0295107	-0.0193719	0.0209787	0.0239537	-0.00890244	0.00245757	-0.0118132
G12511	0.0307148	-0.0803503	-0.0381942	-0.0468296	0.0312975	0.0185024	0.211425	-0.0714533	0.0960369	0.0159393	0.0108584	0.0360517	-0.0566243	-0.10752	-0.0917491	0.203121	0.0394099	-0.25128	0.021694	-0.194112	-0.0694045	0.0327504	-0.123973	-0.0312832	-0.031168	-0.0327705	-0.0708598	-0.0360431	-0.0188471	-0.0414965	-0.0157722	-0.0402207	0.0274626	-0.0309938	0.0280967	-0.0870134	0.104861	0.042112	0.0628891	-0.010651	0.0237681	0.0105037	0.0347596	-0.0192574	-0.00210848	0.0185013	-0.00388873	-0.0011312	-0.000471403
G12512	0.172532	-0.228452	0.0217074	-0.270515	0.124377	-0.0346719	-0.00526091	-0.0161566	-0.0450759	0.00772763	-0.0323108	-0.00387213	0.0583758	-0.0724469	-0.0131669	-0.043196	-0.0218323	0.0134578	0.00341099	0.0419925	0.0630349	-0.00457327	0.0369492	-0.10507	0.00860052	0.0222027	0.0727828	0.0066829	-0.0229241	-0.0629768	0.0587766	0.0302532	-0.00511002	0.0503391	-0.0675077	-0.0151709	0.1468	-0.0663496	0.00676096	-0.0199194	0.0469762	-0.0845101	0.0281123	0.0385072	-0.153634	-0.137549	0.0131668	-0.042567	-0.00741248
G12513	-0.0878876	0.00668315	0.172266	0.112785	0.0423245	-0.229953	0.0474806	-0.136275	0.0128071	0.10762	0.12549	0.0245271	0.067379	0.011818	-0.000942712	0.00919318	0.0674003	0.0917765	0.102131	0.0586994	-0.0304369	-0.0128663	0.107842	-0.0446241	0.000220099	-0.0992649	-0.0983118	-0.0716872	-0.119073	-0.0927697	0.0884365	0.0403141	0.102519	0.0671193	0.158291	0.0641084	0.0465566	0.0278061	0.0335359	0.0477441	-0.045423	-0.0454009	-0.0183706	0.00419344	0.0194118	0.0142561	-0.0128672	0.0120064	-0.00774787
G12514	-0.112421	-0.0470087	0.209984	-0.0313277	-0.00337595	0.172342	-0.0462222	0.0109602	0.182081	0.195997	-0.050404	-0.26854	0.0939515	0.0732718	-0.0454708	-0.0485283	0.0522972	-0.0339157	-0.0113676	0.00893113	-0.0502041	-0.141561	-0.0824989	0.135947	-0.0389922	-0.0392557	0.00558861	0.0202116	0.121338	-0.0306439	3.88722e-05	-0.101288	-0.0221107	0.0603559	0.0730264	0.0496126	0.0271273	-0.000514436	-0.0293199	-0.00863085	0.00721291	-0.0148162	-0.0177928	-0.00852683	-0.0208871	-0.0310583	0.0221354	-0.00108486	0.00178024
G12515	0.00659548	-0.0953122	0.123566	-0.0304002	-0.165375	0.21243	-0.0519929	-0.0768286	-0.0444407	-0.149993	-0.0450299	-0.144248	-0.0135822	0.0355657	0.0409282	0.134282	-0.0889508	-0.0418832	0.0724062	0.0021924	0.0165047	0.0557362	0.1366	-0.0128397	-0.00398444	-0.118052	-0.0776312	-0.0766104	-0.0229066	0.0862105	-0.0286638	-0.00707449	0.0988366	-0.102926	-0.0302999	0.0281631	-0.0242718	0.000474209	-0.110059	0.109532	0.0640159	-0.0415609	0.00374316	0.0462646	-0.0142909	-0.0339704	-0.0333305	0.00233545	0.0259762
G12516	-0.100145	-0.0421106	0.157017	0.0639352	-0.166933	0.046269	-0.043461	0.0528311	-0.0256429	0.0879632	-0.0248732	0.0589924	-0.0889584	0.0820455	0.0348806	-0.0604743	0.23797	-0.0538663	0.210112	-0.0856486	0.127456	-0.0505257	-0.0449568	-0.029342	0.046734	0.0795074	0.0388735	-0.0942549	0.0141475	0.0938475	0.00379989	0.151473	0.0107952	-0.0572977	-0.038164	0.0531472	0.030238	-0.0423514	0.00113982	-0.0615555	-0.014873	0.0201047	0.0515693	-0.0457762	-0.00881063	-0.00154223	0.00158922	-0.0109413	-0.00303814
G12517	-0.0756799	-0.0824315	0.192063	0.0789809	-0.122516	-0.183503	0.0778942	-0.12849	0.0874944	-0.114395	0.0320811	0.0750363	0.0505274	-0.058644	0.0077103	0.058938	0.000445257	-0.0849843	-0.0602179	0.000818925	0.0141523	-0.0797131	-0.029693	-0.00957812	-0.00328954	0.0681968	-0.0178088	0.25697	0.0271433	0.118547	0.0385748	0.0352459	-0.0711024	0.0384239	-0.0133755	0.122807	-0.0541148	-0.0644637	0.00485793	0.0651834	0.0468005	-0.0433857	0.0418039	0.0387888	0.00231442	0.00984123	0.00635609	-0.000940224	0.0285035
G12518	-0.0365309	-0.0366773	0.241396	-0.0115027	-0.0889927	0.146893	0.0605807	0.139031	-0.138	0.15919	0.093751	0.077576	-0.091366	0.0871866	0.0425228	0.108973	-0.0310795	0.153297	-0.130459	0.0037621	-0.0369728	0.0427514	-0.0812251	-0.101944	-0.151822	0.0882256	-0.0736174	0.026248	-0.108797	0.0285185	-0.0434153	-0.0572542	-0.0225303	-0.00336493	0.0493028	-0.0380622	-0.0206978	-0.0759349	-0.0215238	-0.0648959	0.0398592	-0.0468792	-0.0135722	0.0102964	-0.00766427	0.00283196	0.00386411	0.00871846	-0.0191658
G12519	-0.138857	0.0708073	0.304824	0.0297805	0.115669	-0.0442261	0.0140215	0.271114	0.135701	-0.305355	-0.144732	-0.0284422	-0.0032251	-0.129667	-0.0374907	-0.0680444	0.0752503	0.132987	-0.072783	-0.0941153	0.0418259	-0.0030677	0.00637274	-0.0457319	0.000758976	0.0250037	-0.0180927	-0.0471578	0.00223698	-0.00758381	-0.0211733	-0.0337097	0.0799023	0.0285418	0.0262328	-0.0352813	0.0190514	0.000553766	0.039003	0.0229755	-0.000864965	0.0415362	-0.00749366	0.00524143	0.0325549	-0.00574626	0.000991035	-0.00799727	-0.00359773
G12520	-0.178946	-0.0119014	0.173655	0.068833	-0.0992034	0.147037	-0.0562	-0.0516244	-0.0555659	0.0676658	-0.0143391	0.050416	0.116833	-0.0287561	0.0277857	0.0524879	0.00164711	-0.00169059	-0.197106	-0.0467315	-0.15332	0.105109	0.0866053	0.146695	0.0943926	0.0273732	0.0885111	-0.00656604	-0.0501868	-0.0283093	0.0180499	0.180544	-0.00827868	0.0471787	-0.0785708	-0.0333837	0.0699901	0.0481065	0.0586668	0.0215116	-0.0137747	0.0691503	-0.0214501	0.000603569	0.0169074	-0.0189341	0.00779308	0.00220039	0.00675421
G12521	0.162242	-0.114541	0.241603	0.0336848	-0.150944	-0.0330353	-0.000754153	-0.0326157	0.0257401	-0.0724968	0.114892	-0.0248283	0.108048	0.102495	-0.0808595	-0.065693	-0.042034	-0.106029	0.0359577	0.0634784	0.0180035	0.0767518	0.00451938	-0.156585	-0.0935759	-0.0467718	0.112676	-0.00263833	0.00737308	-0.0594389	-0.0536951	-0.065882	-0.0236296	0.0626418	-0.118668	-0.0512573	-0.0871797	0.114728	0.0149618	-0.0472422	-0.11905	0.0388389	0.0274146	-0.0313166	-0.00727394	0.0196945	-0.0217969	-0.00659429	-0.0184834
G12522	-0.155966	0.0953141	0.332711	0.0674934	0.195271	-0.124049	-0.0421263	-0.123616	-0.0171497	0.0598653	-0.107487	0.0616533	-0.257049	-0.10313	0.0119277	-0.00917715	-0.156451	-0.0673155	0.0350073	0.172962	-0.0255738	0.0576141	-0.0449583	0.0703873	0.0689659	0.0296729	0.00426697	-0.0741663	0.052034	-0.0405071	-0.028795	-0.0343703	-0.0725392	-0.0725244	-0.0284647	-0.00757056	0.00407546	-0.0108125	-0.0542334	-0.0159827	-0.0301618	-0.000215372	0.0103575	-0.0095425	-0.0130924	0.012558	0.00116196	-0.00947573	0.0020298

[truncated: 11 more sheets: Fig.4B, Fig.4C, Fig.5B-C, Fig.5D, Fig.5E & Fig.S6, Fig.6A-B, Fig.6C-D, Fig.S2, Fig.S3A, Fig.S3B & Fig.S4, Fig.S5]
